# Supplementary material for: Drivers of the relative richness of naturalized and invasive plant species on Earth
Source: AoB Plants. 2019 Sep 4;11(5):plz051. doi: 10.1093/aobpla/plz051 (PMC6795282; doi:10.1093/aobpla/plz051)
Supplement: plz051_suppl_Supplementary_Tables [file plz051_suppl_supplementary_tables.xlsx]

## Sheet: Data
ID	ISO code country	Region name	Relative richness of naturalized plants analyses	Relative richness of invasive plants analyses	Naturalized species no. analyses	Invasive species no. analyses	Native species no.	Naturalized species no.	Invasive species no.	TDWG continent	Continent / Island	Zonobiome	Hemisphere	Old / New World	Longitude (°)	Latitude (°)	Area (km2)	Distance to nearest mainland (km)	Distance to nearest landmass (km)	Topographic heterogeneity	Per capita GDP (USD)	Crop area (km2)	Proportion of agricultural land (%)	Population density (people/km2)	Year of first pre-historic settlement	Year of modern colonization	Average annual temperature (°C)	Average annual precipitation (mm)	Average Potential Evapotranspiration (PET) (mm)	Humidity (aridity index mean)
1	AFG	Afghanistan	Y	Y	Y	Y	5000	47	19	Asia Temperate	Continent	III. Subtropical (arid)	N	OLD	66.01	33.84	641084			1105.03	561.2	80489.1	0.1256	49.7437			11.63	311.96	1309.73	0.2382
2	RUS	Altai Krai	Y	N	Y	Y	1586	71	6	Asia Temperate	Continent	VIII. Cold temperate (boreal)	N	OLD	82.62	52.61	170808			247.64	7348.98	67918.1	0.3976	17.0221			2.03	444.76	742.55	0.599
3	USA	American Samoa	Y	Y	Y	Y	471	236	50	Pacific Islands	Island	I. Tropical (equatorial)	S	NEW	-170.71	-14.3	163.78	3971.6	70.71	117.32	41376	0	0	323.605	-3500	-175	26.19	3841.79	1244.51	3.087
4	FRA	Amsterdam Island	Y	N	Y	N	18	17		Antarctica	Island	VI. Nemoral	S	NEW	77.55	-37.83	71.58	3376.89	1368.79	210.16	31299.3	0	0	0.34926	uncolonized	uncolonized	12.57	1162.12	678.13	1.7137
5	UZB	Amu Darya foothills	Y	N	Y	N	638	44		Asia Temperate	Continent	VII. Arid temperate (continental)	N	OLD	64.78	38.96	45808.3			80.47	1906.57	5990.17	0.1308	68.646			15.59	175.91	1356.17	0.1297
6	RUS	Amur Region	Y	N	Y	N	1469	127		Asia Temperate	Continent	VIII. Cold temperate (boreal)	N	OLD	127.73	53.4	361594			313.29	12827	14184.1	0.0392	3.02346			-4.86	576.59	638.74	0.9027
7	RUS	Anadyr	Y	N	Y	N	344	3		Asia Temperate	Continent	IX. Arctic	N	OLD	168.88	63.44	498980			286	15062	0	0	0.101259			-9.09	394.68	357.64	1.1036
8	CHL	Antartica Chilena	Y	N	Y	N	77	9		Southern America	Continent	IX. Arctic	S	NEW	-68.63	-55.15	9039.16			254.31	12004.5	0	0	0.128552			4.17	840.81	516.55	1.6277
9	GBR	Antigua and Barbuda	N	Y	N	Y	1158		17	Southern America	Island	II. Tropical (savanna)	N	NEW	-61.8	17.27	424.58	703.04	61.13	44.53	13017.3	79.45	0.1871	119.74	-5100	-383	26.38	1039.92	1273.9	0.8163
10	CHL	Antofagasta Province	Y	N	Y	N	206	75		Southern America	Continent	III. Subtropical (arid)	S	NEW	-69.57	-24.27	65937.4			1056.05	11068.4	0	0	4.32069			13.61	11.03	1319.43	0.0084
11	KAZ	Aral Caspian	Y	N	Y	N	1313	51		Asia Temperate	Continent	VII. Arid temperate (continental)	N	OLD	59.24	46.68	868391			115.12	11130.7	7661.09	0.0088	2.80694			8.14	171.38	993.58	0.1725
12	RUS	Arctic European	Y	N	Y	N	444	5		Europe	Continent	IX. Arctic	N	OLD	51.46	68.08	153603			70.64	15062	5.68	0	4.85596			-3.7	442.56	366.52	1.2075
13	RUS	Arctic Siberia	Y	N	Y	N	397	0		Asia Temperate	Continent	IX. Arctic	N	OLD	99	72.23	935533			137.58	15062	4.31	0	0.0400585			-12.52	279.48	263.38	1.0611
14	ARG	Argentina	N	Y	N	Y	6716	553	53	Southern America	Continent	several	S	NEW	-65.16	-35.36	2.76975e+06			1019.31	9671	271405	0.098	14.5508			14.22	538.4	1300.7	0.4139
15	ARM	Armenia	Y	Y	Y	Y	3553	389	20	Asia Temperate	Continent	VI. Nemoral	N	OLD	44.95	40.29	29669.5			590.89	3124.8	5607.68	0.189	113.828			6.13	508.87	893.93	0.5693
16	GBR	Ascension	N	Y	N	N	25	157	1	Africa	Island	II. Tropical (savanna)	S	OLD	-14.37	-7.94	99.36	1541.74	1280.84	152	34267	0.1	0.001	8.85668	uncolonized	-514	25.32	188.09	911.92	0.2063
17	AZE	Azerbaijan	N	Y	N	Y	4300		4	Asia Temperate	Continent	VII. Arid temperate (continental)	N	OLD	48.81	40.28	164478			713.47	5842.8	21529.2	0.1309	49.3698			12.73	446.08	986.56	0.4522
18	BHR	Bahrain	N	Y	N	Y	195		1	Asia Temperate	Continent	III. Subtropical (arid)	N	OLD	50.53	26	236.05			17.23	22386	2.05	0.0087	3001.79			26.22	69.75	1493.88	0.0467
19	BGD	Bangladesh	N	Y	N	Y	5000		19	Asia Tropical	Continent	II. Tropical (savanna)	N	OLD	90.26	23.87	135414			60.05	1085.53	81599.6	0.6026	1111.03			25.5	2215.63	1471.2	1.506
20	supranational	Bessarabia	Y	N	Y	N	917	96		Europe	Continent	VI. Nemoral	N	OLD	28.66	46.67	37048.2			71.62	3845.6	23583.3	0.6366	92.8188			9.81	518.62	851.65	0.609
21	BTN	Bhutan	N	Y	N	Y	5446		4	Asia Temperate	Continent	II. Tropical (savanna)	N	OLD	90.45	27.42	39335.4			1393.92	2201.3	1559.72	0.0397	59.1795			10.05	1542.17	1019.22	1.5131
22	CHL	Biobio Region	Y	N	Y	N	1599	413		Southern America	Continent	IV. Mediterranean	S	NEW	-72.27	-37.18	35967.2			579.12	8323.59	4077.26	0.1134	49.7518			11.11	1334.14	1124.73	1.1862
23	UKR	Black Sea Area	Y	N	Y	N	1689	125		Europe	Continent	VII. Arid temperate (continental)	N	OLD	34.27	47.59	170871			58.59	4360.94	104729	0.6129	94.3269			9.15	489.52	826.15	0.5925
24	CPV	Boavista	Y	N	Y	N	94	91		Africa	Island	II. Tropical (savanna)	N	OLD	-22.81	16.1	628.74	586.53	110.56	40.48	3767.12	8.56	0.0136	13.605	uncolonized	-517	23.66	57.34	1230.79	0.0466
25	CPV	Branco	Y	N	Y	N	40	19		Africa	Island	II. Tropical (savanna)	N	OLD	-24.67	16.66	2.94	794.05	7.62	37.5	uninhabited	0	0	0	uncolonized	uncolonized	23.4	170.5	1040	0.1639
26	CPV	Brava	Y	N	Y	N	92	148		Africa	Island	II. Tropical (savanna)	N	OLD	-24.71	14.85	65.14	772.43	16.16	237.65	3767.12	10.21	0.1567	91.6641	uncolonized	-442	21.1	268.07	1173.16	0.2285
27	BRN	Brunei	N	Y	N	Y	6000		7	Asia Tropical	Continent	I. Tropical (equatorial)	N	OLD	114.76	4.52	5746.82			157.93	31453	204.53	0.0356	49.0034	-47000	-127	26.92	3331.01	1441.87	2.3102
28	KHM	Cambodia	N	Y	N	Y	2308		29	Asia Tropical	Continent	II. Tropical (savanna)	N	OLD	104.92	12.72	181233			182.04	782.7	38110.2	0.2103	77.9762			26.72	1778.8	1602.89	1.1097
29	AUS	Carnac Island	Y	N	Y	N	45	34		Australasia	Island	VI. Nemoral	S	NEW	115.66	-32.12	0.21	8.22	2.76	6	uninhabited	0	0	0	uncolonized	uncolonized	18.5	739	1267	0.5833
30	CHL	Chile	N	Y	N	Y	5364	743	50	Southern America	Continent	several	S	NEW	-71.13	-36.17	664380			1356.6	12527	22913.3	0.0345	24.5112			9.26	868.08	973.18	0.892
31	AUS	Christmas Island near King Island	Y	N	Y	N	201	151		Australasia	Island	II. Tropical (savanna)	S	NEW	143.83	-39.69	1.01	94.82	2.41	10.5	uninhabited	0	0	0	uncolonized	-127	13.6	942.5	827.5	1.139
32	RUS	Chukotka	Y	N	Y	N	323	3		Asia Temperate	Continent	IX. Arctic	N	OLD	62.45	67.62	347043			271	49147	0	0	0.14559			-11.92	294.23	258.86	1.1366
33	RUS	Ciscaucasia	Y	N	Y	N	2621	124		Asia Temperate	Continent	VI. Nemoral	N	OLD	43.06	43.7	109578			939.09	15062	32274.8	0.2945	55.9423			7.43	753.41	846.43	0.8901
34	AUS	Cocos Keeling Islands	Y	Y	Y	Y	65	56	6	Asia Tropical	Island	I. Tropical (equatorial)	S	OLD	96.87	-12.16	20.61	1684.85	960.67	2.34	41107.5	0.02	0.001	28.918	uncolonized	-200	26.58	1940.88	1166.48	1.6639
35	COK	Cook Islands	Y	Y	Y	Y	284	401	58	Pacific Islands	Island	I. Tropical (equatorial)	S	NEW	-158.79	-19.81	191.12	4574.53	2189	88.53	12653	1.65	0.0086	93.1038	-1200	-242	24.36	2041.38	1171.72	1.7422
36	CHL	Coquimbo	Y	N	Y	N	1012	257		Southern America	Continent	III. Subtropical (arid)	S	NEW	-70.89	-30.62	39560.7			1270.47	9485	258.36	0.0065	13.155			9.57	148.3	1050.49	0.1412
37	UKR	Crimea	Y	N	Y	N	2014	138		Europe	Continent	VI. Nemoral	N	OLD	34.37	45.27	25157.2			207.94	4360.94	13052.2	0.5188	88.924			11.01	483.47	882.77	0.5477
38	RUS	Dagestan	Y	N	Y	N	1947	99		Asia Temperate	Continent	VI. Nemoral	N	OLD	47.66	42.46	12433.1			678.16	5864.24	4374.54	0.3518	96.8996			10.02	435.44	850.86	0.5118
39	ZAF	Dassen	Y	N	Y	N	16	15		Africa	Island	IV. Mediterranean	S	NEW	18.09	-33.42	3.36	9.38	9.38	3.5	uninhabited	0	0	0	uncolonized	uncolonized	15.6	376.5	952	0.3955
40	USA	District of Columbia	N	Y	N	Y	1322	520	13	Northern America	Continent	VI. Nemoral	N	NEW	-77.01	38.91	159.92			31.82	73257	0	0	3949.49			13	1042.38	1126.75	0.9251
41	RUS	Dvina Pechora	Y	N	Y	N	1024	56		Europe	Continent	VIII. Cold temperate (boreal)	N	OLD	48.33	63.45	795200			66.18	15062	7189.23	0.009	4.00128			-0.44	580.04	503.56	1.1519
42	KAZ	Dzungaria Tarbatagai	Y	N	Y	N	1499	53		Asia Temperate	Continent	VII. Arid temperate (continental)	N	OLD	80.95	45.78	41744.8			857.2	11130.7	6054.24	0.145	13.1368			1.03	418.18	759.25	0.5508
43	CHL	Easter Island Rapa Nui	Y	Y	Y	Y	43	68	16	Pacific Islands	Island	II. Tropical (savanna)	S	NEW	-109.36	-27.12	168.13	3523.41	3460.92	113.79	12526.6	25.22	0.15	34.5328	-1600	-293	20.06	1147.64	1144.85	1.0024
44	supranational	Eastern Transcaucasia	Y	N	Y	N	3178	143		Asia Temperate	Continent	VI. Nemoral	N	OLD	46.76	41.01	107151			863.84	4779.04	24502.6	0.2287	78.596			10.32	549.1	950.92	0.5774
45	SLV	El Salvador	N	Y	N	Y	2911		4	Southern America	Continent	I. Tropical (equatorial)	N	NEW	-88.87	13.71	19840.8			331.69	6167.54	8298.98	0.4183	349.768			24.34	1841.98	1765.82	1.0431
46	GNQ	Equatorial Guinea	Y	Y	Y	Y	3250	187	1	Africa	Continent	I. Tropical (equatorial)	N	OLD	10.36	1.69	26574.9			277.08	16611.5	2189.48	0.0824	20.7414			23.08	2229.82	1484.04	1.5025
47	GBR	Falklands	Y	Y	Y	Y	163	83	4	Antarctica	Island	VIII. Cold temperate (boreal)	S	NEW	-59.31	-51.73	10287.9	395	395	95.33	34267	0	0	0.284996	uncolonized	-251	5.65	549.45	565.93	0.9709
48	FSM	Federated States of Micronesia	Y	Y	Y	Y	1194	383	79	Pacific Islands	Island	I. Tropical (equatorial)	N	NEW	158.25	6.88	155.44	2606.94	1302.22	179.92	3269.9	37.77	0.243	693.914	-3500	-390	26.25	4875.49	1436.66	3.3936
49	FJI	Fiji	Y	Y	Y	Y	1769	521	109	Pacific Islands	Island	I. Tropical (equatorial)	S	NEW	179	-17.45	18930.1	2100	1416.61	213.15	3649.4	2609.54	0.1379	39.8836	-3500	-180	24.11	2572.37	1258.17	2.0445
50	CPV	Fogo	Y	N	Y	N	138	223		Africa	Island	II. Tropical (savanna)	N	OLD	-24.38	14.93	474.62	737.92	54.55	622.99	3767.12	47.39	0.0998	78.3785	uncolonized	-515	18.71	394.85	1116.19	0.3537
51	USA	French Frigate Shoals	Y	N	Y	N	12	24		Pacific Islands	Island	I. Tropical (equatorial)	N	NEW	-166.26	23.85	0.25	3182.52	160	18	uninhabited	0	0	0	uncolonized	uncolonized	24	922	1224	0.7533
52	PYF	French Polynesia	N	Y	N	Y	959		123	Pacific Islands	Island	I. Tropical (equatorial)	S	NEW	-146.42	-14.85	2083.2	4766.48	2082.28	310.47	25975.9	130.82	0.0628	104.167	-1700	-126	23.99	1861.84	1281.12	1.4533
53	GMB	Gambia	Y	Y	Y	Y	974	11	5	Africa	Continent	II. Tropical (savanna)	N	OLD	-15.49	13.43	9933.26			14.51	1110.03	2543.07	0.256	169.97			27.14	809.63	1979.35	0.409
54	GTM	Guatemala	N	Y	N	Y	7754		10	Southern America	Continent	I. Tropical (equatorial)	N	NEW	-90.35	15.7	109153			790.31	5588.84	19499.5	0.1786	20.5696			22.92	1999.11	1535.64	1.3018
55	GNB	Guinea Bissau	Y	Y	Y	Y	1459	97	3	Africa	Continent	I. Tropical (equatorial)	N	OLD	-14.89	12.06	31288.1			29.36	1340.2	4966.8	0.1587	47.048			26.62	1647.08	1817.1	0.9064
56	HTI	Haiti	N	Y	N	Y	5242		5	Southern America	Island	II. Tropical (savanna)	N	NEW	-72.66	18.93	27880.2	616.79	85.52	373.12	1269.05	10277.9	0.3686	312.282	-7000	-519	23.83	1540.06	1607.24	0.9582
57	USA	Hawaii Island	Y	N	Y	N	553	906		Pacific Islands	Island	I. Tropical (equatorial)	N	NEW	-155.52	19.6	10457.2	3727.76	3727.76	915.84	43046.8	294.2	0.0281	17.6987	-1000	-237	16.6	1748.94	1192.81	1.4662
58	AUS	Heron Island	Y	N	Y	N	27	25		Australasia	Island	V. Warm temperate	S	NEW	151.91	-23.44	0.25	80	80	1.8	uninhabited	0	0	0	uncolonized	-75	22.4	1150	1396	0.8238
59	HND	Honduras	N	Y	N	Y	6166		10	Southern America	Continent	I. Tropical (equatorial)	N	NEW	-86.64	14.81	112625			482.28	3298.9	14409.9	0.1279	66.4486			23.57	1723.59	1594.25	1.0811
60	IRN	Hormuz and Qeshm	Y	N	Y	N	230	49		Asia Temperate	Island	III. Subtropical (arid)	N	OLD	55.82	26.79	1414.33	2	2	42.89	9429.37	0	0	23.8042	-7000	-508	26.23	130.67	1553.05	0.0841
61	IDN	Kalimantan	N	Y	N	Y	900		7	Asia Tropical	Island	I. Tropical (equatorial)	S	OLD	114.02	-0.21	534054	537.75	537.75	319.73	3137.4	58618.1	0.1098	18.3369	-47000	-315	25.62	2936.07	1508.69	1.9461
62	IDN	Maluku	N	Y	N	Y	380		5	Asia Tropical	Island	I. Tropical (equatorial)	S	OLD	128.85	-2.65	75343.9	338.2	125.48	327.03	3137.4	4288.83	0.0569	26.4308	-47000	-465	25.31	2169.04	1391.39	1.5589
63	IDN	Sulawesi	N	Y	N	Y	520		6	Asia Tropical	Island	I. Tropical (equatorial)	S	OLD	121.28	-2.1	184469	1100	114.77	541.87	3137.4	22105.6	0.1198	71.5653	-47000	-415	24	2136.74	1478.05	1.4456
64	IDN	Sumatra	N	Y	N	Y	820		10	Asia Tropical	Island	I. Tropical (equatorial)	S	OLD	101.66	-0.46	474693	60	60	458.28	3137.4	137778	0.2902	80.0154	-47000	-415	25.45	2631.74	1612.61	1.632
65	IRN	Iran	Y	Y	Y	Y	8200	79	13	Asia Temperate	Continent	III. Subtropical (arid)	N	OLD	54.2	32.74	1.67931e+06			698.54	9429.37	168755	0.1005	38.9431			16.92	226.77	1472.39	0.154
66	IRQ	Iraq	N	Y	N	Y	3300		10	Asia Temperate	Continent	III. Subtropical (arid)	N	OLD	43.77	33.05	434226			313.33	4487.4	58200.3	0.134	63.3303			21.47	205.85	1711.74	0.1203
67	supranational	Irtysh	Y	N	Y	N	1428	48		Asia Temperate	Continent	VIII. Cold temperate (boreal)	N	OLD	76.95	52.62	944867			239.25	13051.6	264386	0.2798	11.8386			1.7	364.26	728.01	0.5004
68	JOR	Jordan	N	Y	N	Y	2100		4	Asia Temperate	Continent	III. Subtropical (arid)	N	OLD	36.75	31.24	87416.6			274.97	4469.07	2706.54	0.031	69.2453			18.3	106.47	1536.84	0.0693
69	CHL	Juan Fernandez Islands	Y	N	Y	N	209	232		Southern America	Island	V. Warm temperate	S	NEW	-79.86	-33.71	109.51	599.66	599.66	188.29	12526.6	0.11	0.001	8.21843	uncolonized	-441	14.13	1012.37	976.63	1.0366
70	ZAF	Jutten	Y	N	Y	N	7	12		Africa	Island	IV. Mediterranean	S	OLD	17.95	-33.08	0.61	0.8	0.8	30	7508.78	0	0	0	uncolonized	uncolonized	19.7	282	1161	0.2429
71	RUS	Kamchatka	Y	N	Y	N	751	16		Asia Temperate	Continent	VIII. Cold temperate (boreal)	N	OLD	159.07	55.74	274304			381.05	18744	424.25	0.0015	1.41181			-2.9	756.48	380.76	1.9868
72	TKM	Kara Kum	Y	N	Y	N	766	36		Asia Temperate	Continent	VII. Arid temperate (continental)	N	OLD	59.18	39.49	396101			113.27	9828.7	14869.5	0.0375	12.291			15.31	148.3	1322.81	0.1121
73	RUS	Karelia Lapland	Y	N	Y	N	921	50		Europe	Continent	VIII. Cold temperate (boreal)	N	OLD	33.86	65.72	256559			92.39	11759	407.53	0.0016	2.9074			0.07	535.41	423.74	1.2635
74	KAZ	Kazakhstan	N	Y	N	Y	6000		2	Asia Temperate	Continent	VII. Arid temperate (continental)	N	OLD	66.64	48.02	2.84089e+06			402.39	11130.7	218321	0.0768	5.38033			5.85	247.7	904.25	0.2739
75	supranational	Kazyl Kum	Y	N	Y	N	731	33		Asia Temperate	Continent	VII. Arid temperate (continental)	N	OLD	63.73	42.67	262225			89.52	1828.53	7896.52	0.0301	3.41168			12.44	142.74	1192.54	0.1197
76	NZL	Kermadec Island	N	Y	N	Y	116	88	7	Australasia	Island	V. Warm temperate	S	NEW	-177.99	-29.38	34.42	983	924.56	138.39	uninhabited	0	0	0	-600	-227	18.49	1622.65	1083.73	1.4973
77	KIR	Kiribati	N	Y	N	Y	66	174	24	Pacific Islands	Island	I. Tropical (equatorial)	N	NEW	-154.46	1.83	422.63	5324.58	1875.21	4	1539.1	164.83	0.39	243.849	-700	-178	28	2047	1443.83	1.4178
78	FRA	La Reunion	Y	Y	Y	Y	915	628	71	Africa	Island	II. Tropical (savanna)	S	OLD	55.54	-21.12	2642.08	1666.39	682.25	662.19	31299.3	332.86	0.126	243.747	uncolonized	-377	18.83	1556.79	1087.36	1.4317
79	RUS	Ladoga Ilmen	Y	N	Y	N	1229	87		Europe	Continent	VIII. Cold temperate (boreal)	N	OLD	32.69	59.3	294087			65.94	19660.8	20631.4	0.0702	29.4174			3.56	646.13	585.69	1.1032
80	KAZ	Lake Balkhash area	Y	N	Y	N	1555	56		Asia Temperate	Continent	VII. Arid temperate (continental)	N	OLD	74.59	46.51	688458			267.47	11130.7	25582.6	0.0372	4.3167			5.97	241.37	926.55	0.2605
81	LBN	Lebanon	N	Y	N	Y	2790		2	Asia Temperate	Continent	IV. Mediterranean	N	OLD	35.86	33.91	10829.4			616.45	8763.8	3197.91	0.2953	362.094			14.87	828.84	1135.38	0.73
82	RUS	Lena Kolyma	Y	N	Y	N	985	22		Asia Temperate	Continent	IX. Arctic	N	OLD	127.34	64.99	4.3319e+06			395.39	15062	6150.1	0.0014	0.290397			-12.4	324.69	423.81	0.7661
83	CHL	Libertador General Bernardo OHiggins	Y	N	Y	N	542	278		Southern America	Continent	IV. Mediterranean	S	NEW	-71.05	-34.44	15857.8			1094.42	10985	2017.94	0.1273	45.3092			11.6	724.55	1193.23	0.6072
84	RUS	Lower Don	Y	N	Y	N	1488	104		Europe	Continent	VII. Arid temperate (continental)	N	OLD	42.37	48.05	423496			76.41	15062	204512	0.4829	36.7788			8.51	455.48	866.89	0.5254
85	supranational	Lower Volga	Y	N	Y	N	1328	89		Asia Temperate	Continent	VII. Arid temperate (continental)	N	OLD	48.35	48.2	243389			20.82	12900.1	22498	0.0924	9.84515			8.31	253.2	935.6	0.2706
86	RUS	Magadan Region	Y	N	Y	N	1037	222		Asia Temperate	Continent	VIII. Cold temperate (boreal)	N	OLD	153.99	62.71	463346			332.4	21917	0	0	0.338831			-11.41	353.71	381.71	0.9266
87	CPV	Maio	Y	N	Y	N	84	115		Africa	Island	II. Tropical (savanna)	N	OLD	-23.16	15.22	272.13	607.8	27.41	43.23	3767.12	17.82	0.0655	30.5112	uncolonized	-555	24.28	160.41	1323.35	0.1212
88	FRA	Makatea	Y	N	Y	N	60	102		Pacific Islands	Island	II. Tropical (savanna)	S	NEW	-148.26	-15.84	31.16	5963.91	218.03	24.29	23583	0.03	0.001	1.95764	-1400	-181	26.7	1671.54	1256.19	1.3306
89	MYS	Malaysia	N	Y	N	Y	15000		31	Asia Tropical	Continent	I. Tropical (equatorial)	N	OLD	109.71	3.79	328499			347.5	11961.5	73662.1	0.2242	63.2314			25.48	2948.17	1544.12	1.9093
90	MDV	Maldives	N	Y	N	Y	277		4	Asia Tropical	Island	I. Tropical (equatorial)	N	OLD	73.58	2.96	0.25	703.76	587.72	2	7013.4	0.03	0.12	1476124	-2300	-365	28.02	2071	1213	1.7073
91	MHL	Marshall Islands	N	Y	N	Y	86	285	36	Pacific Islands	Island	I. Tropical (equatorial)	N	NEW	168.72	7.31	12.15	3502.56	248.01	4.42	3126.5	5.47	0.4502	5084.94	-3000	-141	27.6	3282	1241.62	2.6433
92	CHL	Maule	Y	N	Y	N	1089	327		Southern America	Continent	IV. Mediterranean	S	NEW	-71.42	-35.58	29065.7			893.51	7285.92	3503.56	0.1205	31.3286			10.88	912.04	1187.15	0.7683
93	ZAF	Meeu	Y	N	Y	N	19	8		Africa	Island	IV. Mediterranean	S	OLD	18.01	-33.09	0.13	0.75	0.62	0	uninhabited	0	0	0	uncolonized	uncolonized	20.4	271	1234	0.2196
94	MEX	Mexico	N	Y	N	Y	26071	519	77	Northern America	Continent	several	N	NEW	-102.53	23.95	1.95785e+06			818.6	11940	273115	0.1395	55.5206			20.35	767.65	1678.64	0.4573
95	MEX	Mexico State	Y	N	Y	N	3401	236		Northern America	Continent	III. Subtropical (arid)	N	NEW	-99.63	19.36	21629.2			633.81	8286.94	6866.41	0.3175	492.964			15.49	966.73	1517.46	0.6371
96	supranational	Middle Dnieper	Y	N	Y	N	1612	124		Europe	Continent	VI. Nemoral	N	OLD	32.24	49.99	222250			64.89	6059.12	123988	0.5579	56.4498			7.28	594.38	768.14	0.7738
97	USA	Midway	Y	Y	Y	Y	29	120	5	Pacific Islands	Island	II. Tropical (savanna)	N	NEW	-177.37	28.21	6.43	2541.94	1867.24	1.77	uninhabited	0	0	0	uncolonized	-156	22.4	1087	963.69	1.128
98	MNG	Mongolia	Y	Y	Y	Y	3000	39	1	Asia Temperate	Continent	VII. Arid temperate (continental)	N	OLD	103.08	46.83	1.56139e+06			538.07	3522.56	11818.2	0.0076	1.84075			-0.09	196.16	773.77	0.2535
99	TKM	Montane Turkmenistan	Y	N	Y	N	1532	71		Asia Temperate	Continent	VII. Arid temperate (continental)	N	OLD	59.95	37.14	60398.1			309.45	9828.7	4824.08	0.0799	14.6659			14.88	256.39	1351.54	0.1897
100	MNE	Montenegro	N	Y	N	Y	3650		51	Europe	Continent	VI. Nemoral	N	OLD	19.24	42.78	13811.1			488.35	6636.9	4540.67	0.3288	49.5786			8.45	1264.89	821.73	1.5393
101	MOZ	Mozambique	Y	Y	N	Y	5692	103	25	Africa	Continent	II. Tropical (savanna)	S	OLD	35.54	-17.29	791431			294.51	755	41493.9	0.0524	26.4149			23.94	989.48	1726.22	0.5732
102	MMR	Myanmar	N	Y	N	Y	7000		17	Asia Tropical	Continent	II. Tropical (savanna)	N	OLD	96.5	21.23	657853			622.39	1421.5	101807	0.1548	72.0129			23.1	1961.52	1509.85	1.2991
103	AUS	New South Wales	N	Y	N	Y	4677	1584	145	Australasia	Continent	V. Warm temperate	S	NEW	147.01	-32.17	801924			281.09	40423.2	140144	0.1748	7.90464			17.15	573.5	1447.17	0.3963
104	NZL	Niue	Y	Y	Y	Y	175	307	62	Pacific Islands	Island	I. Tropical (equatorial)	S	NEW	-169.86	-19.05	266.67	3849.93	565.23	12.29	33394.1	0.27	0.001	7.49991	-1000	-170	24.56	2047.63	1207.36	1.696
105	KIR	Northern Line Islands Palmyra Tabuaeran Teraina	Y	N	Y	N	35	41		Pacific Islands	Island	I. Tropical (equatorial)	N	NEW	-159.71	4.17	54.78	5132.53	270.53	9	1539.1	0.05	0.0009	66.6302	-2400	-227	27.13	2384.25	1464.11	1.6285
106	USA	Northern Mariana Islands	Y	Y	Y	Y	420	298	35	Pacific Islands	Island	I. Tropical (equatorial)	N	NEW	145.69	15.1	207.07	2755.5	164.25	64.9	13600	4.49	0.0217	260.216	-3500	-315	26.49	2011.26	1211.54	1.6601
107	RUS	Novaya Zemlya	Y	N	Y	N	171	2		Asia Temperate	Island	IX. Arctic	N	OLD	54.56	72.05	31226.9	174.93	174.93	133.86	15062	0	0	0.0104077	uncolonized	-145	-6.43	367.43	266.24	1.3801
108	AUS	Central Western Slopes	Y	N	Y	N	1811	596		Australasia	Continent	II. Tropical (savanna)	S	NEW	148.62	-32.99	80467.7			157.08	40423.2	30247.4	0.3759	2.51761			16.06	638.97	1408.76	0.4536
109	OMN	Oman	N	Y	N	Y	1204	40	6	Asia Temperate	Continent	III. Subtropical (arid)	N	OLD	56.12	20.62	309610			262.99	20922.7	785.17	0.0025	10.3514			26.31	59.19	1722.79	0.0344
110	PAK	Pakistan	Y	Y	Y	Y	6000	439	71	Asia Tropical	Continent	III. Subtropical (arid)	N	OLD	69.39	29.96	879217			1318.51	2025.75	218515	0.2485	192.524			20.08	265.49	1622.4	0.1636
111	supranational	Pamir Altai	Y	N	Y	N	3176	81		Asia Temperate	Continent	VIII. Cold temperate (boreal)	N	OLD	70.09	39.02	272922			1563.33	1303.05	32208.3	0.118	51.7449			5.47	481.78	928.04	0.5191
112	PNG	Papua New Guinea	N	Y	N	Y	11544		50	Asia Tropical	Island	I. Tropical (equatorial)	S	NEW	145.18	-6.47	456692	152.23	152.23	790.96	1418.9	8086.72	0.0177	12.691	-62000	-131	23.61	3061.15	1528.05	2.0033
113	PRY	Paraguay	Y	Y	Y	Y	5521	173	20	Southern America	Continent	II. Tropical (savanna)	S	NEW	-58.39	-23.23	400345			85.96	3768.36	31109.3	0.0777	16.6535			23.41	1081.85	1689.27	0.6404
114	USA	Pearl and Hermes	Y	N	Y	N	15	10		Pacific Islands	Island	II. Tropical (savanna)	N	NEW	-175.8	27.82	0.29	3000	170	1.5	uninhabited	0	0	0	uncolonized	uncolonized	22.4	1086	964	1.1266
115	GBR	Pitcairn Island Group	N	Y	N	N	147		78	Pacific Islands	Island	II. Tropical (savanna)	S	NEW	-128.48	-24.44	54.1	5245.86	1317.71	13.73	23583	0.05	0.0009	1.25693	-3500	-225	22.3	1533.5	1005.76	1.5247
116	STP	Principe	Y	N	Y	N	300	19		Africa	Island	I. Tropical (equatorial)	N	OLD	7.4	1.62	187.87	221.72	147.76	146.69	2687.9	1.61	0.0086	136.909	uncolonized	-315	23.82	1905.62	1342.95	1.419
117	AUS	Queensland	N	Y	N	Y	8005	1316	165	Australasia	Continent	II. Tropical (savanna)	S	NEW	144.55	-22.57	1.73041e+06			160.45	38735.7	28252.4	0.0163	1.79574			22.86	631.95	1768.54	0.3573
118	CPV	Raso	Y	N	Y	N	48	19		Africa	Island	II. Tropical (savanna)	N	OLD	-24.59	16.62	6.09	784.39	15.17	10.93	uninhabited	0	0	0	uncolonized	uncolonized	23.72	162	1062.75	0.1524
119	ZAF	Robben	Y	N	Y	N	101	38		Africa	Island	IV. Mediterranean	S	OLD	18.37	-33.81	5.17	7.86	6.67	3.68	7508.78	0	0	22.4371	uncolonized	-395	16.6	729.67	1185	0.6158
120	MUS	Rodrigues	N	Y	N	Y	154	305	11	Africa	Island	II. Tropical (savanna)	S	OLD	63.42	-19.72	98.15	2459.6	581.96	97.45	7772.1	1.96	0.02	424.544	-1000	-370	23.76	1087.77	1172.14	0.928
121	RUS	Russian Federation	N	Y	N	Y	12500	1203	159	Asia Temperate	Continent	several	N	OLD	96.9	61.71	1.68947e+07			385.14	15062	1264280	0.0748	8.36819			-6.14	436.34	485.83	0.8981
122	AUS	Kangaroo Island	Y	N	Y	N	949	303		Australasia	Continent	III. Subtropical (arid)	S	NEW	137.23	-35.84	4427.69			76.36	36571.5	1266.93	0.2861	0.8422			14.88	642.07	921.14	0.697
123	RUS	Sakhalin	Y	N	Y	N	795	92		Asia Temperate	Island	VIII. Cold temperate (boreal)	N	OLD	143.61	49.95	85613.6	15	15	209.47	18744	791.28	0.0092	8.54113	-7000	-1015	-0.18	814.43	477.07	1.7071
124	CPV	Sal	Y	N	Y	N	72	54		Africa	Island	II. Tropical (savanna)	N	OLD	-22.93	16.74	223.35	619.33	37.29	23.38	3767.12	7.48	0.0335	156.705	uncolonized	-177	23.57	59.31	1180.19	0.0503
125	WSM	Samoa	Y	Y	Y	Y	550	321	63	Pacific Islands	Island	I. Tropical (equatorial)	S	NEW	-172.16	-13.76	2937.62	3764.96	2803.22	394.42	3530.6	782.61	0.2664	63.9361	-3000	-165	24.5	3808.91	1213.2	3.1396
126	CPV	Santa Luzia	Y	N	Y	N	47	28		Africa	Island	II. Tropical (savanna)	N	OLD	-24.75	16.77	34.69	804.78	8.39	43.22	uninhabited	0	0	0	uncolonized	uncolonized	23.14	150.7	1017.86	0.1481
127	CHL	Santiago Metropolitan	Y	N	Y	N	1160	379		Southern America	Continent	IV. Mediterranean	S	NEW	-70.64	-33.61	15824.4			1354.11	14873.6	1732.61	0.1095	326.73			10.09	491.52	1167.98	0.4208
128	CPV	Santiago	Y	N	Y	N	152	294		Africa	Island	II. Tropical (savanna)	N	OLD	-23.62	15.08	1009.57	656.74	656.74	200.67	3767.12	139.41	0.1381	269.731	uncolonized	-553	22.5	359.06	1274.81	0.2817
129	CPV	Santo Antao	Y	N	Y	N	176	294		Africa	Island	II. Tropical (savanna)	N	OLD	-25.17	17.06	791.8	857.07	234.99	450.45	3767.12	76.44	0.0965	55.7009	uncolonized	-467	19.63	276.11	933.71	0.2957
130	CPV	Sao Nicolau	Y	N	Y	N	131	170		Africa	Island	II. Tropical (savanna)	N	OLD	-24.26	16.6	349.64	749.6	75.3	206.57	3767.12	35.62	0.1019	36.5204	uncolonized	-165	21.89	235.31	1056.89	0.2226
131	STP	Sao Tome	Y	N	Y	N	700	30		Africa	Island	I. Tropical (equatorial)	N	OLD	6.61	0.23	954.2	283.63	283.63	322.85	2687.9	5.9	0.0062	107.82	uncolonized	-530	22.53	2358.48	1314.76	1.7938
132	CPV	Sao Vicente	Y	N	Y	N	127	149		Africa	Island	II. Tropical (savanna)	N	OLD	-24.97	16.85	226.3	829.99	12.13	97.29	3767.12	16.76	0.0741	350.747	uncolonized	-177	22.77	119.93	984.43	0.1218
133	ZAF	Schappen	Y	N	Y	N	12	5		Africa	Island	IV. Mediterranean	S	OLD	18.02	-33.09	0.39	3.67	3.67	8	uninhabited	0	0	0	uncolonized	uncolonized	20.5	272	1237	0.2199
134	SRB	Serbia	Y	Y	Y	Y	3662	147	9	Europe	Continent	VI. Nemoral	N	OLD	20.81	44.03	88136			393.39	6098.67	32507.1	0.3688	115.166			10.02	723.47	918.95	0.7873
135	SYC	Seychelles	N	Y	N	Y	222	165	21	Africa	Island	II. Tropical (savanna)	S	OLD	52.06	-6.49	435.67	632.2	313.56	160.55	10805.1	18.95	0.0435	167.558	-3400	-245	25.71	1818.44	1151.53	1.5792
136	SLB	Solomon Islands	Y	Y	Y	Y	3200	200	27	Asia Tropical	Island	I. Tropical (equatorial)	S	NEW	159.71	-8.96	21480.6	1462.98	688.13	275.43	1275.7	452.37	0.0211	26.3886	-32000	-159	25.17	3234.84	1411.99	2.291
137	ZAF	South Africa	N	Y	N	Y	20447	1040	374	Africa	Continent	several	S	OLD	25.09	-29	1.21983e+06			NA	7508.79	156633	0.1284	36.0689			17.22	484.23	1525.14	0.3175
138	AUS	South Australia	N	Y	N	Y	3418	1267	71	Australasia	Continent	III. Subtropical (arid)	S	NEW	135.83	-30.11	983869			159.16	36571.5	76065.4	0.0773	1.46885			19.23	230.01	1618.62	0.1421
139	supranational	Southern Transcaucasia	Y	N	Y	N	2758	116		Asia Temperate	Continent	VI. Nemoral	N	OLD	45.09	40.13	42217.3			646.86	3093.76	8523.76	0.2019	83.5767			6.6	499.61	909.04	0.5496
140	VCT	St Vincent and The Grenadines	N	Y	N	Y	1150		3	Southern America	Island	II. Tropical (savanna)	N	NEW	-61.2	13.2	397.77	286.03	41.59	244.08	6233	32.07	0.0806	297.028	-4000	-340	24.63	2361.87	1432.09	1.6492
141	GBR	St Helena	Y	Y	Y	Y	60	252	8	Africa	Island	II. Tropical (savanna)	S	OLD	-5.71	-15.96	168.13	1866.74	1866.74	208.15	34267	0.17	0.001	42.3006	uncolonized	-357	18.95	624.8	735.67	0.8493
142	KNA	St Kitts and Nevis	N	Y	N	Y	659		8	Southern America	Island	II. Tropical (savanna)	N	NEW	-62.7	17.27	267.23	706.28	115.66	194.39	13227	55.2	0.2066	154.807	-5000	-415	25.53	1427.61	1248.75	1.1432
143	ISL	Surtsey	Y	N	Y	N	19	8		Europe	Island	IX. Arctic	N	OLD	-20.6	63.3	1.28	1309.38	36.78	0.5	uninhabited	0	0	0	uncolonized	uncolonized	5.6	1359.5	320	4.2484
144	supranational	Syr Darya foothills	Y	N	Y	N	1201	65		Asia Temperate	Continent	VII. Arid temperate (continental)	N	OLD	69.84	41.55	101782			686.64	2367.5	24015.5	0.236	139.122			12.01	360.43	1183.97	0.3044
145	SYR	Syria	N	Y	N	Y	3110		7	Asia Temperate	Continent	IV. Mediterranean	N	OLD	38.52	35.02	189804			266.59	739.7	54445.7	0.2869	101.761			17.78	258.52	1485.8	0.174
146	TJK	Tajikistan	N	Y	N	Y	4550		1	Asia Temperate	Continent	VII. Arid temperate (continental)	N	OLD	71.06	38.52	144033			1533.78	739.7	10553.1	0.0733	49.1317			2.43	559.78	807.57	0.6932
147	AZE	Talysh	Y	N	Y	N	1314	91		Asia Temperate	Continent	VI. Nemoral	N	OLD	48.51	39.06	7064.54			619.82	5842.8	1991.79	0.2819	96.3628			12.61	554.51	1004.9	0.5518
148	supranational	Tien Shan	Y	N	Y	N	2693	77		Asia Temperate	Continent	VII. Arid temperate (continental)	N	OLD	75.37	42.44	214488			1152.95	2732.55	17591.9	0.082	21.7702			2.24	400.19	790.11	0.5065
149	supranational	Transvolga Area	Y	N	Y	N	1308	78		Europe	Continent	VII. Arid temperate (continental)	N	OLD	51.99	52.96	266827			83.45	12817.6	120902	0.4531	28.9136			4.33	473.79	764.25	0.6199
150	TTO	Trinidad and Tobago	N	Y	N	Y	2259		14	Southern America	Island	II. Tropical (savanna)	N	NEW	-61.25	10.47	5010.29	18.56	18.56	112.34	15494.7	947.94	0.1892	253.954	-7000	-423	25.75	2072.22	1537.29	1.348
151	TUR	Turkey	Y	Y	Y	Y	8988	356	23	Asia Temperate	Continent	IV. Mediterranean	N	OLD	35.19	39.07	779323			650.46	8158.76	260987	0.3349	91.3083			10.74	592.68	1063.86	0.5571
152	TKM	Turkmenistan	N	Y	N	Y	3000		1	Asia Temperate	Continent	VII. Arid temperate (continental)	N	OLD	58.37	39.23	553082			209.3	9828.7	18850.9	0.0341	9.28662			15.3	163.96	1294.02	0.1267
153	GBR	Turks and Caicos Islands	N	Y	N	Y	448		5	Southern America	Island	II. Tropical (savanna)	N	NEW	-71.75	21.8	162.98	952.82	133.3	2.86	29100	5.56	0.0341	133.427	-2500	-335	25.99	668.75	1305.37	0.5123
154	ITA	Tuscany Islands	Y	Y	Y	Y	1300	93	31	Europe	Island	IV. Mediterranean	N	OLD	10.29	42.75	295.92	6.62	6.62	169.78	28380.9	15.6	0.0527	52.575	-20000		15.22	591.91	835.24	0.7087
155	TUV	Tuvalu	N	Y	N	Y	50		5	Pacific Islands	Island	I. Tropical (equatorial)	S	NEW	178.56	-7.83	28.98	2930.6	490.23	1.5	3238.5	17.39	0.6001	448.585	-3000	-155	28.25	2978	1352.79	2.2014
156	ARE	United Arab Emirates	N	Y	N	Y	678		4	Asia Temperate	Continent	III. Subtropical (arid)	N	OLD	54.35	23.92	67902.3			103.54	61097	2191.37	0.0323	38.9172			27.06	74.59	1821.01	0.041
157	supranational	Upper Dnieper	Y	N	Y	N	1425	96		Europe	Continent	VI. Nemoral	N	OLD	29.15	53.05	404586			37.16		135908	0.3359	51.1722			6.23	620.6	702.41	0.8835
158	UKR	Upper Dniester	Y	N	Y	N	1029	92		Europe	Continent	VI. Nemoral	N	OLD	24.44	48.96	63971.5			288.18	4360.94	31787.9	0.4969	110.13			7.27	710.12	754.41	0.9413
159	supranational	Upper Tobol	Y	N	Y	N	1349	81		Asia Temperate	Continent	VIII. Cold temperate (boreal)	N	OLD	61.91	53.21	513752			95.42	13222.7	156550	0.3047	17.7963			2.74	354.71	747.99	0.4742
160	RUS	Ussuri	Y	N	Y	N	1501	59		Asia Temperate	Continent	VI. Nemoral	N	OLD	134.92	47.11	356379			311.69	15510.6	24198.2	0.0679	9.24109			0.7	760.95	658.87	1.1549
161	CHL	Valparaiso Region	Y	N	Y	N	1063	369		Southern America	Continent	IV. Mediterranean	S	NEW	-70.98	-32.79	16073.3			1160.76	9907.84	1365.86	0.085	68.0289			11.87	376.18	1205	0.3122
162	VUT	Vanuatu	N	Y	N	Y	870		26	Pacific Islands	Island	I. Tropical (equatorial)	S	NEW	167.72	-16.26	12264.7	1601.2	362.16	259.65	2965.8	817.21	0.0666	16.0624	-5000	-176	23.63	2612.65	1266.64	2.0627
163	AUS	Victoria	Y	Y	Y	Y	2773	1269	84	Australasia	Continent	V. Warm temperate	S	NEW	144.31	-36.86	227945			277.31	38288.3	81263.8	0.3565	19.1038			13.79	702.8	1201.21	0.5851
164	VNM	Vietnam	N	Y	N	Y	13700		39	Asia Tropical	Continent	II. Tropical (savanna)	N	OLD	106.3	16.64	328892			428.12	2429.56	78995.9	0.2402	259.241			23.41	1796.37	1404.65	1.2789
165	RUS	Volga Kama	Y	N	Y	N	1431	78		Europe	Continent	VIII. Cold temperate (boreal)	N	OLD	52.4	57.81	659862			142.55	15062	85546.8	0.1296	26.5862			1.82	610.18	611.08	0.9985
166	AUS	Western Australia	N	Y	N	Y	8588	1186	91	Australasia	Continent	IV. Mediterranean	S	NEW	122.18	-25.47	2.52856e+06			150.87	56521.7	120892	0.0478	0.654754			22.32	334.69	1766.35	0.1895
167	ZMB	Zambia	Y	Y	N	Y	6280	84	13	Africa	Continent	II. Tropical (savanna)	S	OLD	27.79	-13.46	751302			220.59	1066.64	52750.3	0.0702	15.2767			21.23	1018.34	1739.04	0.5856
168	ZWE	Zimbabwe	Y	Y	N	Y	5930	238	27	Africa	Continent	II. Tropical (savanna)	S	OLD	29.87	-19.02	390367			311.85	723.2	33620.6	0.0861	31.5374			20.47	672.83	1678.58	0.4008
169	BLZ	Belize	Y	Y	Y	Y	4000	107	11	Southern America	Continent	I. Tropical (equatorial)	N	NEW	-88.68	17.22	22093.3			229.9	4527.3	1137.74	0.0515	7.5803			24.82	2049.7	1449.2	1.4144
170	MTQ_GLP	GLP Martinique and Guadeloupe	Y	N	Y	N	1668	360		Southern America	Island	I. Tropical (equatorial)	N	NEW	-61.33	15.55	2571.06	441.76	441.76	223.07	35008	383.24	0.1491	462.271	-3760	-522	24.67	2180.82	1372.41	1.589
171	ABW	Aruba	Y	Y	Y	Y	460	32	6	Southern America	Island	II. Tropical (savanna)	N	NEW	-69.98	12.52	199.57	34.75	27.04	30.51	24289.1	18.48	0.0926	336.093	-3690	-507	27.31	420.97	1367	0.308
172	AGO	Angola	Y	Y	Y	Y	5185	227	2	Africa	Continent	II. Tropical (savanna)	S	OLD	17.54	-12.3	1.24858e+06			372.22	4218.6	32939.3	0.0264	9.82207			21.61	1021.69	1745.23	0.5854
173	GBR	Anguilla	Y	Y	Y	Y	120	29	6	Southern America	Island	II. Tropical (savanna)	N	NEW	-63.05	18.21	74.93	824.99	68.85	13.94	19478	0	0	125.424	-3670	-365	26.97	981.08	1275.62	0.7691
174	ALB	Albania	Y	Y	Y	Y	3758	106	7	Europe	Continent	IV. Mediterranean	N	OLD	20.07	41.15	28836.2			531.84	4094.4	6881.5	0.2386	124.861			11.36	1148.07	936.75	1.2256
175	ARG	Buenos Aires Area	Y	N	Y	N	2241	363		Southern America	Continent	V. Warm temperate	S	NEW	-60.56	-36.68	306121			78.51	8458	107543	0.3513	52.672			15.04	810.82	1294.8	0.6262
176	ARG	Catamarca	Y	N	Y	N	2065	83		Southern America	Continent	I. Tropical (equatorial)	S	NEW	-67	-27.29	99181.1			1603.48	14428	292.09	0.0029	2.76066			11.05	197.99	1257.46	0.1575
177	ARG	Chaco	Y	N	Y	N	1802	60		Southern America	Continent	I. Tropical (equatorial)	S	NEW	-60.76	-26.4	99216.2			48.16	4259	7965.29	0.0803	8.76954			21.84	937.07	1694.63	0.553
178	ARG	Chubut	Y	N	Y	N	1345	165		Southern America	Continent	VII. Arid temperate (continental)	S	NEW	-68.49	-43.8	221724			368.57	16100	165.95	0.0007	1.66932			9.95	239.5	1004.07	0.2385
179	ARG	Cordoba	Y	N	Y	N	1929	195		Southern America	Continent	I. Tropical (equatorial)	S	NEW	-63.77	-32.1	167757			332.25	9314.2	57633.8	0.3436	17.0896			17.25	739.05	1462.84	0.5052
180	ARG	Corrientes	Y	N	Y	N	2907	100		Southern America	Continent	I. Tropical (equatorial)	S	NEW	-57.79	-28.76	88605.6			17.67	4467	2760.06	0.0311	9.30427			20.71	1292.16	1513.67	0.8537
181	ARG	Buenos Aires City	Y	N	Y	N	403	101		Southern America	Continent	VII. Arid temperate (continental)	S	NEW	-58.45	-34.62	178.28			8.6	28358.1	0	0	16608.6			16.76	1037.16	1200.34	0.8641
182	ARG	Entre Rios	Y	N	Y	N	2149	199		Southern America	Continent	I. Tropical (equatorial)	S	NEW	-59.2	-32.04	78050.9			26.7	6187	15769.2	0.202	13.5451			18.21	1059.5	1416.57	0.7479
183	ARG	Formosa	Y	N	Y	N	1599	43		Southern America	Continent	I. Tropical (equatorial)	S	NEW	-59.93	-24.9	76146.2			43.93	3704	1184.4	0.0156	5.42173			22.57	933.98	1712.36	0.5454
184	ARG	Jujuy	Y	N	Y	N	3045	103		Southern America	Continent	I. Tropical (equatorial)	S	NEW	-65.77	-23.31	53048.9			1361.58	4709	915.08	0.0172	10.0075			10.14	297.87	1344.18	0.2216
185	ARG	La Pampa	Y	N	Y	N	1010	177		Southern America	Continent	III. Subtropical (arid)	S	NEW	-65.45	-37.13	142697			148.76	10875	23647.9	0.1657	1.888			15.24	448.72	1445.54	0.3104
186	ARG	La Rioja	Y	N	Y	N	1450	68		Southern America	Continent	I. Tropical (equatorial)	S	NEW	-67.17	-29.67	91671.8			1323.17	5326	211.76	0.0023	2.49503			15.78	280.71	1446.95	0.194
187	ARG	Mendoza	Y	N	Y	N	1738	186		Southern America	Continent	III. Subtropical (arid)	S	NEW	-68.61	-34.6	151240			1056.97	9302	1966.25	0.013	9.67758			11.82	311.68	1319.25	0.2363
188	ARG	Misiones	Y	N	Y	N	3166	78		Southern America	Continent	I. Tropical (equatorial)	S	NEW	-54.65	-26.87	30135.7			143.08	4370.17	2923.48	0.097	27.127			19.83	1721.94	1555.84	1.1068
189	ARG	Neuquen	Y	N	Y	N	1691	186		Southern America	Continent	VII. Arid temperate (continental)	S	NEW	-70.13	-38.64	93570.5			542.46	19853	206.33	0.0022	4.30602			10.22	431.38	1183.43	0.3645
190	ARG	Rio Negro	Y	N	Y	N	1677	220		Southern America	Continent	VII. Arid temperate (continental)	S	NEW	-67.24	-40.4	202999			435.55	8349	787.19	0.0039	2.58685			12.06	268.79	1217.01	0.2209
191	ARG	Salta	Y	N	Y	N	3432	134		Southern America	Continent	I. Tropical (equatorial)	S	NEW	-64.82	-24.29	155921			1602.92	5072	2167.68	0.0139	5.75629			16.51	512.97	1501.96	0.3415
192	ARG	Santa Cruz	Y	N	Y	N	1037	129		Southern America	Continent	VII. Arid temperate (continental)	S	NEW	-69.89	-48.79	238778			357.21	26257.3	12.46	0.0001	0.693647			7.85	230.35	810.26	0.2843
193	ARG	Santiago del Estero	Y	N	Y	N	953	68		Southern America	Continent	I. Tropical (equatorial)	S	NEW	-63.29	-27.73	135050			88.13	3890	2812.94	0.0208	5.15609			20.96	659.7	1697.95	0.3885
194	ARG	Santa Fe	Y	N	Y	N	1783	111		Southern America	Continent	I. Tropical (equatorial)	S	NEW	-60.95	-30.69	133706			27.2	9639	35068	0.2623	21.6878			18.92	970.8	1507.1	0.6442
195	ARG	San Juan	Y	N	Y	N	1364	89		Southern America	Continent	III. Subtropical (arid)	S	NEW	-68.87	-30.82	86778.1			1403.22	4816	931.55	0.0107	6.3134			9.82	169.45	1209	0.1402
196	ARG	San Luis	Y	N	Y	N	1097	93		Southern America	Continent	III. Subtropical (arid)	S	NEW	-66.03	-33.76	77386.9			270.04	9679	3269.1	0.0422	3.83572			16.49	504.2	1502.32	0.3356
197	ARG	Tierra del Fuego ARG	Y	N	Y	N	417	128		Southern America	Island	IX. Arctic	S	NEW	-67.43	-54.33	20884.1	32.75	32.75	202.49	22277	0	0	3.44194	-11000	-155	4.7	445.03	556.57	0.7996
198	ARG	Tucuman	Y	N	Y	N	2662	130		Southern America	Continent	I. Tropical (equatorial)	S	NEW	-65.38	-26.94	23071.5			1030.59	4594	4041.7	0.1752	51.2959			17.51	667.24	1450.42	0.46
199	USA	Aunuu	Y	N	Y	N	97	80		Pacific Islands	Island	I. Tropical (equatorial)	S	NEW	-170.55	-14.28	1.74	3988.45	1.2	2.5	41376	0	0	254.598	-3500	-175	26.9	3443	1261	2.7304
200	USA	Ofu	Y	N	Y	N	218	86		Pacific Islands	Island	I. Tropical (equatorial)	S	NEW	-169.66	-14.17	7.73	4080.96	13.36	116.8	41376	0	0	37.3868	-3500	-293	26.11	4965.56	1239.67	4.0055
201	USA	Olosega	Y	N	Y	N	223	33		Pacific Islands	Island	I. Tropical (equatorial)	S	NEW	-169.62	-14.18	7.27	4084.9	0.03	146.41	41376	0	0	29.7111	-3500	-293	26.04	5035.14	1248.3	4.0336
202	USA	Swains	Y	N	Y	N	27	32		Pacific Islands	Island	I. Tropical (equatorial)	S	NEW	-171.08	-11.06	3.71	4097.88	297.57	6.71	41376	0	0	4.58221	-3500	-175	27.34	3410.2	1300.4	2.6224
203	USA	Tau	Y	N	Y	N	338	131		Pacific Islands	Island	I. Tropical (equatorial)	S	NEW	-169.47	-14.24	59.62	4096.97	110.57	256.65	41376	0.06	0.001	14.6427	-3500	-293	24.94	5363.5	1222	4.3891
204	ATA	Antarctica Mainland	Y	Y	Y	Y	2	2	0	Antarctica	Continent	IX. Arctic	S	NEW	-64.04	-70.39	85861.4			1400		0	0	0.0291167			-10	600
205	AUS	Alexander Island	Y	N	Y	N	19	15		Australasia	Island	IV. Mediterranean	S	NEW	113.83	-28.67	0.16	66.27	0.34	0	uninhabited	0	0	0	-35000	uncolonized	19.7	510	1458	0.3498
206	AUS	Ashmore Reef	Y	N	Y	N	23	6		Australasia	Island	I. Tropical (equatorial)	S	NEW	123.08	-12.27	17.84	360	50	1.5	uninhabited	0	0	0	uncolonized	uncolonized	27.1	1221	1669	0.7316
207	AUS	Beacon Island	Y	N	Y	N	15	14		Australasia	Island	IV. Mediterranean	S	NEW	113.79	-28.48	0.07	54.84	0.85	0	uninhabited	0	0	0	-35000	uncolonized	19.7	506	1464	0.3456
208	AUS	Coral Sea Islands Territory	Y	N	Y	N	21	5		Australasia	Island	I. Tropical (equatorial)	S	NEW	152.12	-19.01	3.95	279.89	279.89	0.5	uninhabited	0	0	0	uncolonized	uncolonized	23.45	1208.5	1272.75	0.9495
209	AUS	East Wallabi Island	Y	N	Y	N	98	27		Australasia	Island	IV. Mediterranean	S	NEW	113.73	-28.44	3.32	56.74	1.73	4.5	uninhabited	0	0	0	-35000	uncolonized	19.7	506	1464	0.3456
210	AUS	Gilbert Island	Y	N	Y	N	11	5		Australasia	Island	IV. Mediterranean	S	NEW	113.83	-28.67	0.04	66.31	0.15	0	uninhabited	0	0	0	-35000	uncolonized	19.7	510	1458	0.3498
211	AUS	Gun Island	Y	N	Y	N	12	11		Australasia	Island	IV. Mediterranean	S	NEW	113.86	-28.89	0.24	60	1	2.5	uninhabited	0	0	0	uncolonized	uncolonized	19.4	536	1446	0.3707
212	AUS	Helms Island	Y	N	Y	N	57	51		Australasia	Island	IV. Mediterranean	S	NEW	113.85	-28.67	0.06	64.43	1.53	0	uninhabited	0	0	0	-35000	uncolonized	19.7	510	1458	0.3498
213	AUS	Hummock Island	Y	N	Y	N	6	1		Australasia	Island	IV. Mediterranean	S	NEW	114.04	-28.8	0.34	52.01	10.82	1	uninhabited	0	0	0	-35000	uncolonized	19.4	536	1446	0.3707
214	AUS	Leo Island	Y	N	Y	N	19	10		Australasia	Island	IV. Mediterranean	S	NEW	113.86	-28.69	0.18	63.87	2.12	0	uninhabited	0	0	0	-35000	uncolonized	19.4	536	1446	0.3707
215	AUS	Long Island Houtman Abrolhos	Y	N	Y	N	23	10		Australasia	Island	IV. Mediterranean	S	NEW	113.77	-28.47	0.19	55.24	4.59	0	uninhabited	0	0	0	-35000	uncolonized	19.7	506	1464	0.3456
216	AUS	Little Rat Island	Y	N	Y	N	21	22		Australasia	Island	IV. Mediterranean	S	NEW	113.79	-28.73	0.1	72.95	0.34	0	uninhabited	0	0	0	-35000	uncolonized	19.7	510	1458	0.3498
217	AUS	Morley Island	Y	N	Y	N	17	10		Australasia	Island	IV. Mediterranean	S	NEW	113.81	-28.75	0.12	71.51	0.16	2	uninhabited	0	0	0	-35000	uncolonized	19.4	536	1446	0.3707
218	AUS	Middle Island	Y	N	Y	N	29	7		Australasia	Island	IV. Mediterranean	S	NEW	113.91	-28.91	0.25	66.07	5.13	5.5	uninhabited	0	0	0	-35000	uncolonized	19.4	536	1446	0.3707
219	AUS	Murray Island	Y	N	Y	N	8	2		Australasia	Island	IV. Mediterranean	S	NEW	113.9	-28.9	0.06	67.21	2	115	56521.7	0	0	8083.33	-35000	-396	19.4	536	1446	0.3707
220	AUS	Newman Island	Y	N	Y	N	14	6		Australasia	Island	IV. Mediterranean	S	NEW	114	-28.86	0.12	56.81	1.45	0	uninhabited	0	0	0	-35000	uncolonized	19.4	536	1446	0.3707
221	AUS	North Island Houtman Abrolhos	Y	N	Y	N	53	24		Australasia	Island	IV. Mediterranean	S	NEW	113.6	-28.3	1.87	60.64	17.81	3.5	56521.7	0	0	69.5187	-35000	-396	19.8	494	1463	0.3377
222	AUS	Central Coast	Y	N	Y	N	2374	1045		Australasia	Continent	II. Tropical (savanna)	S	NEW	150.81	-33.68	17699.6			196.59	40423.2	196.73	0.0111	235.51			15.95	1084.27	1246.56	0.8698
223	AUS	Central Tablelands	Y	N	Y	N	2090	622		Australasia	Continent	II. Tropical (savanna)	S	NEW	149.8	-33.67	21809.9			188.75	40423.2	3792.58	0.1739	8.44992			12.41	894.52	1186.29	0.754
224	AUS	Lord Howe Island	Y	Y	Y	Y	242	229	10	Australasia	Island	V. Warm temperate	S	NEW	159.08	-31.55	17.47	574.56	570.36	87.55	41107.5	0	0	20.6068	uncolonized	-181	18.71	1551.94	867.55	1.7889
225	AUS	North Coast	Y	N	Y	N	2928	915		Australasia	Continent	II. Tropical (savanna)	S	NEW	152.44	-30.6	55050.2			261.24	40423.2	803.73	0.0146	16.1414			17.38	1253.35	1323.23	0.9472
226	AUS	North Far Western Plains	Y	N	Y	N	1030	490		Australasia	Continent	III. Subtropical (arid)	S	NEW	142.97	-30.42	124728			48.55	40423.2	6746.54	0.0541	0.180048			19.7	258.53	1597.1	0.1619
227	AUS	Northern Tablelands	Y	N	Y	N	1948	446		Australasia	Continent	II. Tropical (savanna)	S	NEW	151.58	-30.47	31361.8			217.79	40423.2	4480.24	0.1429	1.8644			13.47	929.42	1266.44	0.7339
228	AUS	North Western Plains	Y	N	Y	N	1508	370		Australasia	Continent	III. Subtropical (arid)	S	NEW	147.41	-30.3	150779			49.93	40423.2	9655.24	0.064	0.351215			19.32	466.78	1590.16	0.2935
229	AUS	North Western Slopes	Y	N	Y	N	1607	584		Australasia	Continent	II. Tropical (savanna)	S	NEW	150.33	-30.57	44298.2			159.99	40423.2	5046.46	0.1139	2.3029			16.57	715.88	1492.66	0.4796
230	AUS	South Coast	Y	N	Y	N	1868	423		Australasia	Continent	II. Tropical (savanna)	S	NEW	149.98	-36.15	12213.7			204.03	40423.2	440.19	0.036	11.3272			14.56	1022.33	1078.65	0.9478
231	AUS	South Far Western Plains	Y	N	Y	N	810	177		Australasia	Continent	III. Subtropical (arid)	S	NEW	142.61	-33.16	77488.5			35.86	40423.2	14104.5	0.182	0.216406			17.82	283.51	1500.34	0.189
232	AUS	Southern Tablelands	Y	N	Y	N	2054	573		Australasia	Continent	II. Tropical (savanna)	S	NEW	149.07	-35.72	39307.2			284.38	40423.2	6593.79	0.1678	2.41307			11.05	925.01	1132.41	0.8169
233	AUS	South Western Plains	Y	N	Y	N	1218	436		Australasia	Continent	III. Subtropical (arid)	S	NEW	145.39	-33.82	115849			67.33	40423.2	40061.1	0.3458	0.825874			17.18	400.04	1447.44	0.2764
234	AUS	South Western Slopes	Y	N	Y	N	977	477		Australasia	Continent	II. Tropical (savanna)	S	NEW	147.32	-35.26	31386.2			142.73	40423.2	19055.8	0.6071	5.05496			15.06	653.79	1345.6	0.4859
235	AUS	Northern Territory	Y	Y	Y	Y	3293	398	72	Australasia	Continent	III. Subtropical (arid)	S	NEW	133.37	-19.42	1.34872e+06			182.69	49603	22838.1	0.0169	0.11959			24.81	554.07	1923.07	0.2881
236	AUS	Pelsaert Island	Y	N	Y	N	30	19		Australasia	Island	IV. Mediterranean	S	NEW	113.97	-28.95	2.35	60	54.7	2	uninhabited	0	0	0	-35000	uncolonized	19.4	543	1444.8	0.3758
237	AUS	Pigeon Island	Y	N	Y	N	45	26		Australasia	Island	IV. Mediterranean	S	NEW	113.73	-28.45	0.07	57.98	0.3	1.5	uninhabited	0	0	0	-35000	uncolonized	19.7	506	1464	0.3456
238	AUS	Burke	Y	N	Y	N	2133	207		Australasia	Continent	II. Tropical (savanna)	S	NEW	140.88	-19.47	262691			152.67	38735.7	1326.98	0.0051	0.11686			25.47	581.51	1920.24	0.3028
239	AUS	Burnett	Y	N	Y	N	1837	403		Australasia	Continent	II. Tropical (savanna)	S	NEW	151.29	-25.73	30143.4			105.57	38735.7	1016.79	0.0337	1.19008			19.42	750.54	1593.5	0.471
240	AUS	Cook	Y	N	Y	N	4846	684		Australasia	Continent	I. Tropical (equatorial)	S	NEW	143.33	-15.77	261612			215.89	38735.7	4763.34	0.0182	0.866347			25.44	1211.96	1773.15	0.6835
241	AUS	Darling Downs	Y	N	Y	N	2385	589		Australasia	Continent	II. Tropical (savanna)	S	NEW	150.79	-27.62	66195.4			143.33	38735.7	3677.12	0.0555	2.89771			18.69	659.32	1578.01	0.4178
242	AUS	Gregory North	Y	N	Y	N	1137	76		Australasia	Continent	II. Tropical (savanna)	S	NEW	140.43	-23.14	218338			71.34	38735.7	707.65	0.0032	0.00884408			23.87	285.65	1907.52	0.1497
243	AUS	Gregory South	Y	N	Y	N	830	69		Australasia	Continent	II. Tropical (savanna)	S	NEW	141.69	-26.54	129434			50.15	38735.7	410.17	0.0032	0.00662887			22.36	231.92	1780.83	0.1302
244	AUS	Leichhardt	Y	N	Y	N	2222	365		Australasia	Continent	II. Tropical (savanna)	S	NEW	148.8	-24.04	123851			136.14	38735.7	3460.14	0.0279	0.435918			20.97	684.61	1693.83	0.4042
245	AUS	Maranoa	Y	N	Y	N	1485	246		Australasia	Continent	II. Tropical (savanna)	S	NEW	147.96	-27.42	100257			128.72	38735.7	799.82	0.008	0.157106			19.97	524.89	1670.57	0.3142
246	AUS	Mitchell	Y	N	Y	N	1585	190		Australasia	Continent	II. Tropical (savanna)	S	NEW	144.57	-23.44	142877			80.31	38735.7	3730.95	0.0261	0.0573782			22.89	453.12	1845.76	0.2455
247	AUS	Moreton	Y	N	Y	N	2802	936		Australasia	Continent	II. Tropical (savanna)	S	NEW	152.68	-27.44	21909			181.98	38735.7	373.54	0.017	101.193			19.01	1119.33	1446.43	0.7739
248	AUS	Kennedy North	Y	N	Y	N	3548	561		Australasia	Continent	II. Tropical (savanna)	S	NEW	146.07	-19.61	84932.7			225.75	38735.7	1171.86	0.0138	2.53027			22.77	846.8	1663.87	0.5089
249	AUS	Port Curtis	Y	N	Y	N	2387	500		Australasia	Continent	II. Tropical (savanna)	S	NEW	150.57	-23.55	36534.7			142.06	38735.7	1170.75	0.032	4.13076			21.65	900.67	1526.22	0.5901
250	AUS	Kennedy South	Y	N	Y	N	2492	446		Australasia	Continent	II. Tropical (savanna)	S	NEW	147.05	-21.97	80892.7			118.13	38735.7	1539.1	0.019	0.755989			22.27	693.3	1734.54	0.3997
251	AUS	Warrego	Y	N	Y	N	1366	212		Australasia	Continent	II. Tropical (savanna)	S	NEW	145.15	-27.07	146249			131.34	38735.7	3699.27	0.0253	0.0337985			20.79	402.22	1706.64	0.2357
252	AUS	Wide Bay	Y	N	Y	N	2188	597		Australasia	Continent	II. Tropical (savanna)	S	NEW	152.45	-25.62	21977.1			130.55	38735.7	271.04	0.0123	11.2599			20.59	1144.86	1445.07	0.7923
253	AUS	Rat Island	Y	N	Y	N	37	30		Australasia	Island	IV. Mediterranean	S	NEW	113.78	-28.71	0.7	80	26.2	2.5	uninhabited	0	0	0	-35000	uncolonized	19.7	510	1458	0.3498
254	AUS	SA EA	Y	N	Y	N	898	153		Australasia	Continent	III. Subtropical (arid)	S	NEW	140.09	-31.67	56670.5			120.44	36571.5	253.14	0.0045	0.00465851			18.26	215.68	1552.86	0.1389
255	AUS	Eyre Peninsula	Y	N	Y	N	1712	464		Australasia	Continent	III. Subtropical (arid)	S	NEW	135.45	-32.79	84873.4			80.12	36571.5	19799.1	0.2333	0.656543			17	321.07	1387.57	0.2314
256	AUS	Flinders Ranges	Y	N	Y	N	1380	360		Australasia	Continent	III. Subtropical (arid)	S	NEW	138.6	-31.44	37808.3			187.93	36571.5	5293.97	0.14	0.237065			17.64	274.79	1532.59	0.1793
257	AUS	Gairdner Torrens Basin	Y	N	Y	N	979	126		Australasia	Continent	III. Subtropical (arid)	S	NEW	135.63	-31.01	95288.7			42.51	36571.5	273.67	0.0029	0.0518635			18.93	191.07	1597.62	0.1196
258	AUS	Eyre Basin	Y	N	Y	N	1213	124		Australasia	Continent	III. Subtropical (arid)	S	NEW	137.45	-28.05	318072			79.41	36571.5	531.07	0.0017	0.021165			21.49	159.65	1763.51	0.0905
259	AUS	Murray Basin	Y	N	Y	N	1537	554		Australasia	Continent	III. Subtropical (arid)	S	NEW	140.04	-34.28	47087.8			78.33	36571.5	13806.6	0.2932	1.4899			16.39	287.77	1425.09	0.2019
260	AUS	Lofty North	Y	N	Y	N	1118	545		Australasia	Continent	III. Subtropical (arid)	S	NEW	138.57	-33.75	14894.2			184.57	36571.5	10889.2	0.7311	3.68888			15.53	455.92	1356.64	0.3361
261	AUS	Nullabor	Y	N	Y	N	602	81		Australasia	Continent	III. Subtropical (arid)	S	NEW	130.9	-30.81	62828.2			42.58	36571.5	237.79	0.0038	0		uncolonized	18.11	212.06	1557.27	0.1362
262	AUS	North West	Y	N	Y	N	1108	55		Australasia	Continent	III. Subtropical (arid)	S	NEW	131.46	-28.03	217541			156.89	36571.5	3.91	0	8.2743e-05			19.8	205.92	1732.22	0.1189
263	AUS	South East	Y	N	Y	N	1451	631		Australasia	Continent	III. Subtropical (arid)	S	NEW	140.33	-36.59	29080			35.71	36571.5	15483.8	0.5325	2.2555			14.83	558.95	1225.42	0.4561
264	AUS	Lofty South	Y	N	Y	N	1472	1013		Australasia	Continent	III. Subtropical (arid)	S	NEW	138.72	-35.08	7425.11			157.01	36571.5	2942.36	0.3963	157.298			15.07	627.76	1178.92	0.5325
265	AUS	Yorke Peninsula	Y	N	Y	N	890	364		Australasia	Continent	III. Subtropical (arid)	S	NEW	137.65	-34.41	8414.54			46.08	36571.5	4902.26	0.5826	3.46674			16.53	403.57	1253.59	0.3219
266	AUS	Serventy Island	Y	N	Y	N	17	13		Australasia	Island	IV. Mediterranean	S	NEW	113.83	-28.68	0.17	66.52	0.34	0	uninhabited	0	0	0	-35000	uncolonized	19.7	510	1458	0.3498
267	AUS	Seagull Island	Y	N	Y	N	35	8		Australasia	Island	IV. Mediterranean	S	NEW	113.72	-28.46	0.19	58.7	0.41	0	uninhabited	0	0	0	-35000	uncolonized	19.7	509	1456	0.3496
268	AUS	Suomi Island	Y	N	Y	N	13	5		Australasia	Island	IV. Mediterranean	S	NEW	113.84	-28.71	0.35	67.18	4.7	0	uninhabited	0	0	0	-35000	uncolonized	19.4	536	1446	0.3707
269	AUS	Tasmania	Y	Y	Y	Y	2230	860	50	Australasia	Island	VI. Nemoral	S	NEW	146.59	-42.02	64363.4	320.86	199.08	297.86	32602	4332.18	0.0673	7.33526	-37000	-212	10.08	1345.64	846.23	1.5902
270	AUS	Macquarie Island	Y	Y	Y	Y	44	3	1	Antarctica	Island	IX. Arctic	S	NEW	158.86	-54.63	134.31	1800	619.9	97.18	32602	0.14	0.001	0.148909	uncolonized	-205	4.06	977.92	321.71	3.0398
271	AUS	Uncle Margie Island	Y	N	Y	N	9	10		Australasia	Island	IV. Mediterranean	S	NEW	113.98	-28.86	0.13	59.01	1.45	1.5	uninhabited	0	0	0	-35000	uncolonized	19.4	536	1446	0.3707
272	AUS	Avon Wheatbelt	Y	N	Y	N	5463	380		Australasia	Continent	IV. Mediterranean	S	NEW	117.38	-31.24	95171			53.68	56521.7	51334	0.5394	0.650471			17.81	355.35	1523.05	0.2333
273	AUS	Carnarvon	Y	N	Y	N	1810	132		Australasia	Continent	IV. Mediterranean	S	NEW	114.57	-24.33	83770.9			79.7	56521.7	1950.56	0.0233	0.241922			23.64	228.61	1813.38	0.1261
274	AUS	Central Kimberley	Y	N	Y	N	1549	71		Australasia	Continent	III. Subtropical (arid)	S	NEW	126.68	-17.23	76755.9			132.18	56521.7	2.55	0	0.157004			26.68	711.06	1954.61	0.3638
275	AUS	Coolgardie	Y	N	Y	N	2971	172		Australasia	Continent	IV. Mediterranean	S	NEW	121.44	-31.38	129122			97.21	56521.7	3082.01	0.0239	0.298152			17.7	286.46	1496.83	0.1914
276	AUS	Central Ranges	Y	N	Y	N	751	8		Australasia	Continent	III. Subtropical (arid)	S	NEW	127.96	-25.27	47032.1			65.82	56521.7	0	0	0.0116091			22.25	227.88	1800.06	0.1266
277	AUS	Dampierland	Y	N	Y	N	1710	120		Australasia	Continent	III. Subtropical (arid)	S	NEW	123.4	-18.15	83711.4			57.88	56521.7	64.74	0.0008	0.102782			27.11	543.45	1902.54	0.2856
278	AUS	Esperance Plains	Y	N	Y	N	4209	316		Australasia	Continent	IV. Mediterranean	S	NEW	120.54	-33.89	29067.9			91.07	56521.7	9049.49	0.3113	0.31619			16.26	500.55	1270.73	0.3939
279	AUS	Gascoyne	Y	N	Y	N	1532	29		Australasia	Continent	III. Subtropical (arid)	S	NEW	118.73	-24.72	180753			123.06	56521.7	93.97	0.0005	0.00276068			23.6	229.26	1899.21	0.1207
280	AUS	Gibson Desert	Y	N	Y	N	668	4		Australasia	Continent	III. Subtropical (arid)	S	NEW	125.96	-24.36	156290			44.07	56521.7	1.8	0	0.00261693			23.7	198.85	1892.75	0.1051
281	AUS	Gread Sandy Desert	Y	N	Y	N	888	9		Australasia	Continent	III. Subtropical (arid)	S	NEW	124.87	-21.03	295408			91.29	56521.7	24.22	0.0001	0.00608988			26.13	305.89	2014.79	0.1518
282	AUS	Geraldton Sandplains	Y	N	Y	N	3825	299		Australasia	Continent	IV. Mediterranean	S	NEW	114.91	-28.5	38958.7			84.99	56521.7	13567.1	0.3482	1.14434			19.86	411.92	1597.08	0.2579
283	AUS	Great Victoria Desert	Y	N	Y	N	996	9		Australasia	Continent	III. Subtropical (arid)	S	NEW	125.56	-28.05	217942			72.38	56521.7	6.83	0	0.00498757			20.21	190.18	1705.29	0.1115
284	AUS	Hampton	Y	N	Y	N	357	36		Australasia	Continent	III. Subtropical (arid)	S	NEW	127.5	-31.96	10429.5			40.46	56521.7	67.24	0.0064	0		uncolonized	17.08	291.54	1319.39	0.221
285	AUS	Jarrah Forest	Y	N	Y	N	5353	648		Australasia	Continent	IV. Mediterranean	S	NEW	116.56	-33.43	45079.6			81.19	56521.7	14397.3	0.3194	4.97148			15.58	758.13	1299.53	0.5834
286	AUS	Little Sandy Island	Y	N	Y	N	1048	10		Australasia	Continent	III. Subtropical (arid)	S	NEW	122.31	-23.96	110899			79.33	56521.7	1.07	0	0.0518218			24.02	220.73	1926.52	0.1146
287	AUS	Mallee	Y	N	Y	N	3816	214		Australasia	Continent	IV. Mediterranean	S	NEW	120.6	-33.03	73949.6			79.7	56521.7	20332.5	0.275	0.101664			16.44	377.66	1369.57	0.2758
288	AUS	Murchison	Y	N	Y	N	2364	95		Australasia	Continent	III. Subtropical (arid)	S	NEW	119.56	-27.81	281206			77.21	56521.7	173.4	0.0006	0.0293486			20.8	226.48	1694.35	0.1337
289	AUS	Northern Kimberley	Y	N	Y	N	2267	122		Australasia	Continent	III. Subtropical (arid)	S	NEW	126.13	-15.4	83889.2			156.73	56521.7	465.36	0.0055	0.0270237			26.96	1109.98	1771.47	0.6266
290	AUS	Nullabor	Y	N	Y	N	539	52		Australasia	Continent	III. Subtropical (arid)	S	NEW	126.53	-30.66	137360			36.5	56521.7	314.91	0.0023	0.00162347			18.08	213.96	1529.81	0.1399
291	AUS	Ord Victoria Plains	Y	N	Y	N	1099	50		Australasia	Continent	III. Subtropical (arid)	S	NEW	127.44	-18.33	54978.8			104.42	56521.7	0	0	0.0123866			27.02	485.92	2044.04	0.2377
292	AUS	Pilbara	Y	N	Y	N	1970	81		Australasia	Continent	III. Subtropical (arid)	S	NEW	118.54	-21.91	178532			213.27	56521.7	149.41	0.0008	0.132548			25.8	321.8	1984.93	0.1621
293	AUS	Swan Coastal Plain	Y	N	Y	N	4470	747		Australasia	Continent	IV. Mediterranean	S	NEW	115.7	-31.62	15124.3			83.46	56521.7	4883.88	0.3229	73.4398			17.99	708.45	1385.03	0.5115
294	AUS	Tanami	Y	N	Y	N	401	6		Australasia	Continent	III. Subtropical (arid)	S	NEW	128.28	-19.82	30155.7			49.17	56521.7	10.25	0.0003	0		uncolonized	26.45	355.9	2045.14	0.174
295	AUS	Victoria Bonaparte	Y	N	Y	N	1475	138		Australasia	Continent	III. Subtropical (arid)	S	NEW	128.47	-15.75	18724.3			122.8	56521.7	9.05	0.0005	0.384206			28.41	770.24	1990.8	0.3869
296	AUS	Warren	Y	N	Y	N	2851	482		Australasia	Continent	IV. Mediterranean	S	NEW	116.22	-34.58	8441.53			77.44	56521.7	459.07	0.0544	1.70289			15.33	1076	1121.97	0.959
297	AUS	Yalgoo	Y	N	Y	N	2026	59		Australasia	Continent	IV. Mediterranean	S	NEW	116.6	-28.49	42542.9			69.32	56521.7	500.83	0.0118	0.00691067			20.34	265.47	1700.05	0.1562
298	AUS	White Island	Y	N	Y	N	20	8		Australasia	Island	IV. Mediterranean	S	NEW	113.88	-28.67	0.1	62.23	2.33	0	uninhabited	0	0	0	-35000	uncolonized	19.7	510	1458	0.3498
299	AUS	Wooded Island	Y	N	Y	N	14	11		Australasia	Island	IV. Mediterranean	S	NEW	113.81	-28.75	0.16	72.48	0.16	0	uninhabited	0	0	0	-35000	uncolonized	19.4	536	1446	0.3707
300	AUS	West Wallabi Island	Y	N	Y	N	72	24		Australasia	Island	IV. Mediterranean	S	NEW	113.69	-28.47	6.43	61.22	61.22	0.43	uninhabited	0	0	0	-35000	uncolonized	19.7	509.5	1457.1	0.3497
301	AUT	Austria	Y	Y	Y	Y	3007	257	17	Europe	Continent	VI. Nemoral	N	OLD	14.13	47.59	83993.2			658.53	38586	14714.1	0.1752	97.6244			5.73	1046.42	727.82	1.4377
302	BDI	Burundi	Y	Y	Y	Y	2909	187	2	Africa	Continent	II. Tropical (savanna)	S	OLD	29.9	-3.34	26979.6			366.92	219.5	12901	0.4782	310.994			19.73	1186.66	1549.48	0.7658
303	BEL	Belgium	Y	Y	Y	Y	1378	508	84	Europe	Continent	VI. Nemoral	N	OLD	4.69	50.63	30819.6			163.34	35558.5	6987.82	0.2267	337.196			9.42	862.85	716.74	1.2039
304	BEN	Benin	Y	Y	Y	Y	2584	333	9	Africa	Continent	I. Tropical (equatorial)	N	OLD	2.34	9.63	118027			112.27	1163.72	27520.5	0.2332	68.4448			27.18	1062.61	1891.34	0.5618
305	BFA	Burkina Faso	Y	Y	Y	Y	1918	149	6	Africa	Continent	II. Tropical (savanna)	N	OLD	-1.75	12.26	272980			48.94	577.9	41726.8	0.1529	52.4808			28.06	766.5	2009.14	0.3815
306	BGR	Bulgaria	Y	Y	Y	Y	3997	593	85	Europe	Continent	VI. Nemoral	N	OLD	25.22	42.77	112761			431.72	10589	38585.3	0.3422	64.9416			10.22	609.23	928.85	0.6559
307	BHS	Bahamas	Y	Y	Y	Y	1111	356	56	Southern America	Island	II. Tropical (savanna)	N	NEW	-76.64	24.26	13377.8	86.14	86.14	3.69	21940.7	68.92	0.0052	20.3478	-1100	-523	25.15	1049.29	1301.89	0.806
308	BLZ	Belize	N	Y	N	Y	4000	107	11	Southern America	Continent	I. Tropical (equatorial)	N	NEW	-88.4	17.54	3462.2			27.04	4527.3	155.96	0.045	19.6375			25.23	1998.38	1453.04	1.3753
309	GBR	Bermuda	Y	Y	Y	Y	165	60	27	Southern America	Island	II. Tropical (savanna)	N	NEW	-64.74	32.32	21.46	917	917	13.97	88207.3	0.06	0.0028	2794.64	uncolonized	-406	21.52	1476.86	986.61	1.4969
310	BOL	Bolivia	Y	Y	Y	Y	17367	198	89	Southern America	Continent	II. Tropical (savanna)	S	NEW	-64.66	-16.72	1.08698e+06			1542.75	1934.7	31178.4	0.0287	8.38941			20.43	1150.29	1635.39	0.7034
311	BRA	Acre	Y	Y	Y	Y	3928	75	4	Southern America	Continent	I. Tropical (equatorial)	S	NEW	-70.48	-9.3	152051			47.2	4856	1184.52	0.0078	2.88169			25.38	1947.3	1746.32	1.1151
312	BRA	Alagoas	Y	Y	Y	Y	1288	72	7	Southern America	Continent	I. Tropical (equatorial)	S	NEW	-36.63	-9.51	28065.1			139.13	3309	13519.4	0.4817	94.0856			24.18	1065.55	1497.29	0.7117
313	BRA	Amazonas	Y	Y	Y	Y	7585	111	5	Southern America	Continent	I. Tropical (equatorial)	S	NEW	-64.73	-4.19	1.56441e+06			71.67	7693.31	3594.27	0.0023	1.40311			26.23	2540.78	1680.58	1.5118
314	BRA	Amapa	Y	Y	Y	Y	2302	56	3	Southern America	Continent	I. Tropical (equatorial)	N	NEW	-51.96	1.45	139442			104.77	4385.89	316.56	0.0023	2.17774			25.97	2592.74	1592.29	1.6283
315	BRA	Bahia	Y	Y	Y	Y	8237	179	13	Southern America	Continent	II. Tropical (savanna)	S	NEW	-41.7	-12.48	559875			253.5	4627	61407.8	0.1097	22.1495			23.46	866.75	1679.16	0.5162
316	BRA	Ceara	Y	Y	Y	Y	2025	108	9	Southern America	Continent	II. Tropical (savanna)	S	NEW	-39.6	-5.11	146819			217.74	3871	20901.9	0.1424	45.467			25.79	856.88	1709.69	0.5012
317	BRA	Distrito Federal	Y	N	Y	N	2827	130		Southern America	Continent	II. Tropical (savanna)	S	NEW	-47.79	-15.77	5847.81			115.78	11171.5	996.43	0.1704	354.495			21.37	1491.4	1554.41	0.9595
318	BRA	Espirito Santo	Y	Y	Y	Y	4490	102	17	Southern America	Continent	I. Tropical (equatorial)	S	NEW	-40.67	-19.57	45774.2			323.69	9818	12759.4	0.2787	59.6382			22.88	1182.71	1525.54	0.7753
319	BRA	Trindade and Martin Vaz	Y	N	Y	N	51	65		Southern America	Island	I. Tropical (equatorial)	S	NEW	-29.3	-20.51	11.8	1200	1200	143.66	uninhabited	0	0	0	uncolonized	uncolonized	24.24	757.1	482.76	1.5683
320	BRA	Goias	Y	Y	Y	Y	5115	127	7	Southern America	Continent	II. Tropical (savanna)	S	NEW	-49.59	-16.01	342798			220.98	11171.5	34420.9	0.1004	12.3377			24.1	1530.23	1680.74	0.9105
321	BRA	Maranhao	Y	Y	Y	Y	2495	82	10	Southern America	Continent	II. Tropical (savanna)	S	NEW	-45.29	-5.09	325989			146.16	2892	13011	0.0399	15.8649			26.39	1500.87	1770.99	0.8475
322	BRA	Minas Gerais	Y	Y	Y	Y	10710	226	19	Southern America	Continent	II. Tropical (savanna)	S	NEW	-44.67	-18.45	586646			239.76	7534	66179.1	0.1128	28.2027			21.74	1259.84	1637.06	0.7696
323	BRA	Mato Grosso do Sul	Y	Y	Y	Y	3012	112	14	Southern America	Continent	II. Tropical (savanna)	S	NEW	-54.84	-20.34	355800			167.34	7693.31	21961.3	0.0617	5.25079			24.13	1389.51	1687.9	0.8232
324	BRA	Mato Grosso	Y	Y	Y	Y	4937	113	7	Southern America	Continent	I. Tropical (equatorial)	S	NEW	-55.92	-12.96	903626			142.21	4385.89	46236	0.0512	2.35006			24.77	1812.28	1852.87	0.9781
325	BRA	Para	Y	Y	Y	Y	5839	111	6	Southern America	Continent	I. Tropical (equatorial)	S	NEW	-53.13	-4.04	1.24255e+06			128.05	7693.31	12765.6	0.0103	4.30016			25.96	2140.17	1743.22	1.2277
326	BRA	Paraiba	Y	Y	Y	Y	1378	102	9	Southern America	Continent	II. Tropical (savanna)	S	NEW	-36.82	-7.12	56576			191.52	3564	9970.37	0.1762	59.4495			24.15	778.49	1597	0.4875
327	BRA	Pernambuco	Y	Y	Y	Y	2699	139	18	Southern America	Continent	II. Tropical (savanna)	S	NEW	-37.99	-8.33	97564.3			184.4	4547	19133.7	0.1961	76.5738			23.42	743.01	1607.46	0.4622
328	BRA	Piaui	Y	Y	Y	Y	1490	72	7	Southern America	Continent	II. Tropical (savanna)	S	NEW	-42.99	-7.41	252182			163.64	2973	10901.4	0.0432	10.7543			25.98	996.21	1869.04	0.533
329	BRA	Parana	Y	Y	Y	Y	5685	238	26	Southern America	Continent	V. Warm temperate	S	NEW	-51.63	-24.63	198697			258.83	8742	79034.7	0.3978	44.5063			18.97	1557.17	1480.2	1.052
330	BRA	Rio de Janeiro	Y	Y	Y	Y	7280	207	17	Southern America	Continent	I. Tropical (equatorial)	S	NEW	-42.67	-22.19	43919.3			365.4	10699	5722.98	0.1303	301.07			21.5	1329.92	1445.84	0.9198
331	BRA	Rio Grande do Norte	Y	Y	Y	Y	760	70	9	Southern America	Continent	II. Tropical (savanna)	S	NEW	-36.68	-5.84	52800.5			142.91	4289	8945.69	0.1694	48.0402			26.04	723.57	1664.56	0.4347
332	BRA	Rondonia	Y	Y	Y	Y	2725	32	3	Southern America	Continent	I. Tropical (equatorial)	S	NEW	-62.84	-10.92	238433			98.07	7693.31	6724.19	0.0282	4.97983			24.83	1885.58	1774.96	1.0623
333	BRA	Roraima	Y	N	Y	N	2403	42		Southern America	Continent	I. Tropical (equatorial)	N	NEW	-61.4	2.07	224901			251.68	7693.31	2063.86	0.0092	1.00918			26.2	1871.85	1719.57	1.0886
334	BRA	Rio Grande do Sul	Y	Y	Y	Y	3916	229	18	Southern America	Continent	V. Warm temperate	S	NEW	-53.32	-29.74	272283			253.65	9921	83157.7	0.3054	35.2258			18.58	1560.7	1340.22	1.1645
335	BRA	Santa Catarina	Y	Y	Y	Y	4491	230	18	Southern America	Continent	V. Warm temperate	S	NEW	-50.49	-27.25	95097.1			362.59	10255	23365.4	0.2457	50.119			17.32	1669.97	1308.22	1.2765
336	BRA	Sergipe	Y	Y	Y	Y	888	46	6	Southern America	Continent	I. Tropical (equatorial)	S	NEW	-37.45	-10.58	21396.2			99.22	4863	4021.8	0.188	73.2722			24.44	980.9	1505.93	0.6514
337	BRA	Sao Paulo	Y	Y	Y	Y	7386	315	22	Southern America	Continent	V. Warm temperate	S	NEW	-48.72	-22.26	247634			218.68	12705	83687.1	0.3379	132.359			20.81	1351.73	1532.51	0.882
338	BRA	Tocatins	Y	Y	Y	Y	1566	35	2	Southern America	Continent	II. Tropical (savanna)	S	NEW	-48.32	-10.12	276462			134.45	11171.5	4509.8	0.0163	3.4967			26.14	1680	1844.63	0.9108
339	BRB	Barbados	Y	Y	Y	Y	572	91	16	Southern America	Island	II. Tropical (savanna)	N	NEW	-59.56	13.17	434.64	367.24	144.54	79.87	15854.4	131.04	0.3015	599.639	-5090	-390	25.56	1349.32	1526.91	0.8837
340	BWA	Botswana	Y	Y	Y	Y	3041	170	51	Africa	Continent	III. Subtropical (arid)	S	OLD	23.81	-22.18	578233			102.23	6492.9	4021.09	0.007	2.83473			20.82	393.86	1805.78	0.2181
341	CAF	Central African Republic	Y	Y	Y	Y	3602	57	2	Africa	Continent	II. Tropical (savanna)	N	OLD	20.49	6.57	617327			142.5	456.6	20485.5	0.0332	7.07735			24.9	1367.63	1906.24	0.7174
342	CAN	Alberta	Y	Y	Y	Y	1657	360	57	Northern America	Continent	VIII. Cold temperate (boreal)	N	NEW	-114.47	55.2	654935			381.79	49837	136640	0.2086	4.04478			0.33	450.77	676.03	0.6668
343	CAN	British Columbia	Y	Y	Y	Y	2373	934	93	Northern America	Continent	VIII. Cold temperate (boreal)	N	NEW	-124.46	55.03	769354			466.94	35304	7930.07	0.0103	4.43948			0.52	698.42	610.82	1.1434
344	CAN	Labrador	Y	Y	Y	Y	749	130	0	Northern America	Continent	VIII. Cold temperate (boreal)	N	NEW	-61.96	54.28	286972			180.12	33941.5	13.25	0	0.0941659			-3.34	896.61	457.38	1.9603
345	CAN	Manitoba	Y	Y	Y	Y	1405	366	67	Northern America	Continent	VIII. Cold temperate (boreal)	N	NEW	-97.43	54.93	650438			109.92	33713	75586.9	0.1162	1.74704			-2.63	476.21	580.43	0.8204
346	CAN	New Brunswick	Y	Y	Y	Y	1265	586	24	Northern America	Continent	VI. Nemoral	N	NEW	-66.37	46.63	72787.3			137.19	29484	2117.05	0.0291	10.3498			4.07	1104.56	759.32	1.4547
347	CAN	Newfoundland	Y	Y	Y	Y	971	415	15	Northern America	Island	VIII. Cold temperate (boreal)	N	NEW	-56.03	48.72	398509	18	18	125.74	33941.5	89.45	0.0002	1.48451	-9000	-385	-1.62	985.92	597.34	1.6505
348	CAN	Nova Scotia	Y	Y	Y	Y	1231	662	36	Northern America	Continent	VIII. Cold temperate (boreal)	N	NEW	-63.3	45.15	55176.2			92.9	29686	1546.93	0.028	16.9736	-9000	-410	5.76	1335.35	723.43	1.8459
349	CAN	Northwest Territories	Y	Y	Y	Y	1079	118	1	Northern America	Continent	VIII. Cold temperate (boreal)	N	NEW	-119	66.36	1.3527e+06			338.29	55778.1	0	0	0.0206461			-9.68	255.37	362.85	0.7038
350	CAN	Nunavut	Y	Y	Y	Y	560	14	2	Northern America	Continent	IX. Arctic	N	NEW	-92.47	68.78	1.74032e+06			166.11	55778.1	0	0	0.0316034			-14.03	203.35	227.13	0.8953
351	CAN	Ontario	Y	Y	Y	Y	2248	1108	68	Northern America	Continent	VIII. Cold temperate (boreal)	N	NEW	-85.83	50.07	1.07757e+06			125.42	38361	53417.8	0.0496	9.73946			0.53	729.43	668.49	1.0912
352	CAN	Prince Edward Island	Y	Y	Y	Y	813	407	18	Northern America	Island	VIII. Cold temperate (boreal)	N	NEW	-63.24	46.4	5974.83	15	15	22.49	27838	2249.87	0.3766	22.6018	-11500	-295	5.57	1108.29	711.72	1.5572
353	CAN	Quebec	Y	Y	Y	Y	2202	862	53	Northern America	Continent	VIII. Cold temperate (boreal)	N	NEW	-71.76	53.38	1.51301e+06			172.4	32322	25594.3	0.0169	4.74313			-3.05	773.42	498.76	1.5507
354	CAN	Sable Island	Y	N	Y	N	141	79		Northern America	Island	VI. Nemoral	N	NEW	-59.91	43.95	31.79	169.6	158.05	0.67	29686.4	0	0	0.157282	uncolonized	-214	7.3	1426.41	595.67	2.3946
355	CAN	Saskatchewan	Y	Y	Y	Y	1325	379	59	Northern America	Continent	VIII. Cold temperate (boreal)	N	NEW	-105.89	54.42	651955			145.56	38562	214861	0.3296	1.57855			-0.43	426.39	661.98	0.6441
356	CAN	Yukon	Y	Y	Y	Y	1111	161	5	Northern America	Continent	VIII. Cold temperate (boreal)	N	NEW	-135.36	63.75	464754			401.91	55778.1	0	0	0.0622415			-6.8	331.11	467.95	0.7076
357	AUS	Cocos North Keeling Island	Y	N	Y	N	33	6		Asia Tropical	Island	I. Tropical (equatorial)	S	OLD	96.82	-11.83	3.36	2930	29.59	0.5	uninhabited	0	0	0	uncolonized	uncolonized	26.6	1940	1168	1.661
358	CHE	Switzerland	Y	Y	Y	Y	2505	362	27	Europe	Continent	VI. Nemoral	N	OLD	8.22	46.8	41435.8			800.67	39985.6	4571.85	0.1103	182.322			4.99	1333.61	621.93	2.1443
359	CHL	Aisen	Y	N	Y	N	182	54		Southern America	Continent	VI. Nemoral	S	NEW	-73.69	-45.44	35661.1			367.47	9344.71	0.9	0	0.787636			7.38	2281.96	623.84	3.6579
360	CHL	Arica	Y	N	Y	N	163	84		Southern America	Continent	III. Subtropical (arid)	S	NEW	-69.9	-18.75	7911.12			1058.51	17194.4	0	0	21.7252			14.19	36.63	1353.46	0.0271
361	TCD	Chad	Y	Y	Y	Y	2080	274	6	Africa	Continent	III. Subtropical (arid)	N	OLD	18.67	15.34	1.27172e+06			301	736	36222.2	0.0285	8.05113			26.94	316.4	2093.32	0.1511
362	CHL	Chiloe	Y	N	Y	N	204	150		Southern America	Continent	VI. Nemoral	S	NEW	-73.89	-42.63	8464.41			153.98	6438.28	237.29	0.028	12.2749			9.88	2163.07	646.49	3.3459
363	CHL	Choapa	Y	N	Y	N	280	91		Southern America	Continent	III. Subtropical (arid)	S	NEW	-71.02	-31.7	10239.5			1108.81	9485.1	150.66	0.0147	8.09525			10.49	232.6	1120.94	0.2075
364	CHL	Coihaique	Y	N	Y	N	157	6		Southern America	Continent	VI. Nemoral	S	NEW	-71.84	-45.1	9891.53			336.61	9344.71	13.4	0.0014	5.54808			5.58	950.61	720.91	1.3186
365	CHL	Copiapo	Y	N	Y	N	200	54		Southern America	Continent	III. Subtropical (arid)	S	NEW	-69.92	-27.53	31235.2			1592.65	18564.7	0	0	5.45474			9.39	46.35	1033.43	0.0449
366	CHL	Capitan Prat	Y	N	Y	N	39	3		Southern America	Continent	VI. Nemoral	S	NEW	-73.77	-47.94	23032.4			455.1	9344.71	1.09	0	0.161729			6.37	2214.8	604.82	3.6619
367	CHL	Cautin	Y	N	Y	N	445	250		Southern America	Continent	IV. Mediterranean	S	NEW	-72.44	-38.92	18724.7			437.24	4877.78	3130.65	0.1672	36.4571			10.63	1626.34	1058.22	1.5369
368	CHL	El Loa	Y	N	Y	N	240	45		Southern America	Continent	III. Subtropical (arid)	S	NEW	-68.22	-22.76	42102.1			875.69	42173.8	0	0	3.30231			7.89	41.45	1212.91	0.0342
369	CHL	Elqui	Y	N	Y	N	318	85		Southern America	Continent	III. Subtropical (arid)	S	NEW	-70.74	-29.84	16892.1			1392.86	9485.1	17.35	0.001	11.9412			8.55	94.42	1000.43	0.0944
370	CHL	General Carrera	Y	N	Y	N	163	6		Southern America	Continent	VI. Nemoral	S	NEW	-72.33	-46.57	7165.57			531.1	9344.71	0	0	1.01164			5.03	787.19	657.32	1.1976
371	CHL	Huasco	Y	N	Y	N	249	84		Southern America	Continent	III. Subtropical (arid)	S	NEW	-70.55	-28.8	18174.5			1408.89	18564.7	8.11	0.0004	3.88699			8.82	64.89	1046.9	0.062
372	CHL	Iquique	Y	N	Y	N	24	41		Southern America	Continent	III. Subtropical (arid)	S	NEW	-69.41	-20.2	40112.4			1378.96	17194.4	0	0	0.84004			11.92	46.31	1256.67	0.0369
373	CHL	Llanquihue	Y	N	Y	N	263	93		Southern America	Continent	VI. Nemoral	S	NEW	-72.82	-41.37	14394.2			483.84	6438.28	1562.39	0.1085	10.3986			9.17	1959.37	821.65	2.3847
374	CHL	Limari	Y	N	Y	N	414	111		Southern America	Continent	III. Subtropical (arid)	S	NEW	-70.97	-30.79	12429.1			1160.26	9485.1	91.26	0.0073	11.8375			10.23	150.85	1060.32	0.1423
375	CHL	Magallanes	Y	N	Y	N	250	104		Southern America	Continent	VIII. Cold temperate (boreal)	S	NEW	-71.63	-53.06	34067.9			186.28	12004.5	40.42	0.0012	1.88488			5.36	1035.68	568.27	1.8225
376	CHL	Malleco	Y	N	Y	N	543	198		Southern America	Continent	IV. Mediterranean	S	NEW	-71.99	-38.22	13939.6			596.76	4877.78	1358.98	0.0975	17.7112			9.46	1462.45	1089.99	1.3417
377	CHL	Nuble	Y	N	Y	N	492	204		Southern America	Continent	IV. Mediterranean	S	NEW	-71.97	-36.64	12593			621.31	8323.59	2202.22	0.1749	35.2265			11.47	1126.49	1155.82	0.9746
378	CHL	Osorno	Y	N	Y	N	292	128		Southern America	Continent	VI. Nemoral	S	NEW	-73.05	-40.7	9484.89			342.38	6438.28	1802.69	0.1901	21.9106			10.01	1778.33	873.32	2.0363
379	CHL	Palena	Y	N	Y	N	145	4		Southern America	Continent	VI. Nemoral	S	NEW	-72.49	-42.98	10411.2			450.92	6438.28	9.63	0.0009	1.46218			7.99	2054.05	797.8	2.5746
380	CHL	Parinacota	Y	N	Y	N	258	9		Southern America	Continent	III. Subtropical (arid)	S	NEW	-69.42	-18.3	9048.41			526.45	17194.4	3.93	0.0004	1.0036			4.48	257.87	1126.69	0.2289
381	CHL	Santa Clara	Y	N	Y	N	10	25		Southern America	Island	V. Warm temperate	S	NEW	-78.94	-33.71	2.65	611.02	1.5	188	uninhabited	0	0	0	uncolonized	uncolonized	15.57	993.67	1033.67	0.9613
382	CHL	Talca	Y	N	Y	N	361	151		Southern America	Continent	IV. Mediterranean	S	NEW	-71.4	-35.54	11064.2			952.95	7285.92	1181.29	0.1068	34.0407			10.49	879.49	1174.92	0.7486
383	CHL	Tierra del Fuego CHL	Y	N	Y	N	245	54		Southern America	Island	IX. Arctic	S	NEW	-69.52	-53.63	21530.4	4	4	189.43	12527	9.65	0.0004	0.337244	-11500	-155	5.18	546.55	552.25	0.9897
384	CHL	Tocopilla	Y	N	Y	N	40	11		Southern America	Continent	III. Subtropical (arid)	S	NEW	-69.6	-22.05	16505.6			503.75	42173.8	0	0	0.420827			15.38	4.95	1318.25	0.0038
385	CHL	Ultima Esperanza	Y	N	Y	N	373	88		Southern America	Continent	VIII. Cold temperate (boreal)	S	NEW	-73.9	-50.86	37969.3			294.53	12004.5	13.7	0.0004	0.4107			6.01	2687.03	570.09	4.7133
386	CHL	Valdivia	Y	N	Y	N	380	216		Southern America	Continent	VI. Nemoral	S	NEW	-72.56	-39.98	18158.2			441.42	6438.28	1999.84	0.1101	21.06			9.79	1903.65	967.52	1.9676
387	CHN	Beijing	Y	Y	Y	Y	1349	123	57	Asia Temperate	Continent	VI. Nemoral	N	OLD	116.41	40.18	16553.1			356.21	17006	4546.95	0.2747	724.293			9.94	558.74	1037.95	0.5383
388	CHN	Tianjing	Y	Y	Y	Y	768	86	24	Asia Temperate	Continent	VI. Nemoral	N	OLD	117.31	39.29	11270.2			48.18	16788	5501.36	0.4881	863.819			12.08	552.24	1047.15	0.5274
389	CHN	Hebei	Y	Y	Y	Y	1937	193	53	Asia Temperate	Continent	VI. Nemoral	N	OLD	116.11	39.54	186864			559.06	6702	79220	0.4239	362.229			9.1	504.17	1016.39	0.496
390	CHN	Shanxi	Y	N	Y	N	1830	137		Asia Temperate	Continent	VI. Nemoral	N	OLD	112.28	37.57	156216			365	6086	54067.8	0.3461	204.004			7.91	509.36	1010.74	0.5039
391	CHN	Liaoning	Y	N	Y	N	1485	155		Asia Temperate	Continent	VI. Nemoral	N	OLD	122.61	41.3	146939			207.32	9974	45467.5	0.3094	297.582			7.6	700.04	915.32	0.7648
392	CHN	Jilin	Y	N	Y	N	1698	134		Asia Temperate	Continent	VI. Nemoral	N	OLD	126.19	43.67	191794			291.17	7459	65519.5	0.3416	142.471			3.93	626.57	842.64	0.7436
393	CHN	Heilongjiang	Y	Y	Y	Y	1711	151	38	Asia Temperate	Continent	VIII. Cold temperate (boreal)	N	OLD	127.75	47.87	451526			213.02	6395	133172	0.2949	86.4241			0.85	553.62	762.89	0.7257
394	CHN	Shanghai	Y	Y	Y	Y	500	94	36	Asia Temperate	Continent	V. Warm temperate	N	OLD	121.41	31.17	5820.52			1.4	17622	3097.41	0.5322	2540.08			16.01	1043.82	1013.45	1.03
395	CHN	Jiangsu	Y	Y	Y	Y	1606	234	66	Asia Temperate	Continent	V. Warm temperate	N	OLD	119.44	32.98	99516.5			22.2	12446	55748.8	0.5602	746.685			14.85	928.18	1051.35	0.8828
396	CHN	Zhejiang	Y	Y	Y	Y	2847	229	76	Asia Temperate	Continent	V. Warm temperate	N	OLD	120.05	29.17	99600.4			301.04	12032	24906.4	0.2501	461.118			16.16	1560.56	1070.03	1.4584
397	CHN	Anhui	Y	Y	Y	Y	2500	184	58	Asia Temperate	Continent	V. Warm temperate	N	OLD	117.23	31.82	140130			190.75	4905	66021	0.4711	444.27			15.59	1121.88	1101.35	1.0186
398	CHN	Fujian	Y	Y	Y	Y	3328	312	89	Asia Temperate	Continent	V. Warm temperate	N	OLD	117.97	26.07	120776			297.44	9434	16254.5	0.1346	275.696			18.21	1677.48	1154.7	1.4527
399	CHN	Jiangxi	Y	Y	Y	Y	3021	212	62	Asia Temperate	Continent	V. Warm temperate	N	OLD	115.72	27.62	167601			229.8	5008	33973.2	0.2027	249.33			17.7	1572.01	1176.98	1.3356
400	CHN	Shandong	Y	Y	Y	Y	1219	176	52	Asia Temperate	Continent	VI. Nemoral	N	OLD	118.14	36.35	155421			109.31	9658	94689.1	0.6092	601.708			13.01	672.33	1079.73	0.6227
401	CHN	Henan	Y	Y	Y	Y	2987	171	49	Asia Temperate	Continent	VI. Nemoral	N	OLD	113.61	33.88	166002			310.84	5805	94944.7	0.5719	570.81			14.17	750.48	1163.37	0.6451
402	CHN	Hubei	Y	Y	Y	Y	3911	196	56	Asia Temperate	Continent	V. Warm temperate	N	OLD	112.26	30.97	185934			490.38	6590	56123	0.3018	321.646			15.1	1163.75	1082.96	1.0746
403	CHN	Hunan	Y	Y	Y	Y	3857	201	56	Asia Temperate	Continent	V. Warm temperate	N	OLD	111.7	27.62	211019			292.37	5771	41083	0.1947	318.544			16.69	1438.09	1115.52	1.2892
404	CHN	Guangdong	Y	Y	Y	Y	4846	387	97	Asia Temperate	Continent	V. Warm temperate	N	OLD	113.41	23.35	176104			231.9	5248.93	34616.2	0.1966	395.352			21.06	1690.38	1239.65	1.3636
405	CHN	Guangxi	Y	Y	Y	Y	3000	303	82	Asia Temperate	Continent	I. Tropical (equatorial)	N	OLD	108.79	23.83	236482			320.85	4908	49431.4	0.209	197.959			20.19	1511.68	1248.66	1.2106
406	CHN	Hainan	Y	Y	Y	Y	3046	244	66	Asia Temperate	Island	V. Warm temperate	N	OLD	109.74	19.2	33998.8	20.36	20.36	228.62	7746.07	8053.56	0.2369	213.73	-7000	-165	24.03	1487.85	1352.85	1.0998
407	CHN	Sichuan	Y	Y	Y	Y	8722	250	73	Asia Temperate	Continent	V. Warm temperate	N	OLD	103.48	30.51	562858			1620	10399	111283	0.1977	211.087			9.44	945.92	957.07	0.9883
408	CHN	Guizhou	Y	Y	Y	Y	5288	227	68	Asia Temperate	Continent	V. Warm temperate	N	OLD	106.87	26.81	175981			436.83	3127	55069.1	0.3129	203.962			15.46	1198.92	1102.52	1.0874
409	CHN	Yunnan	Y	Y	Y	Y	13528	395	98	Asia Temperate	Continent	V. Warm temperate	N	OLD	101.49	24.98	383167			746.12	3711	70005.2	0.1827	106.926			15.44	1137.16	1229.15	0.9252
410	CHN	Neimenggu	Y	N	Y	N	2142	145		Asia Temperate	Continent	VII. Arid temperate (continental)	N	OLD	113.86	44.06	1.15097e+06			386.6	7295.74	89758.6	0.078	20.6582			3.15	298.38	888.28	0.3359
411	CHN	Shaanxi	Y	Y	Y	Y	3318	164	35	Asia Temperate	Continent	VI. Nemoral	N	OLD	108.86	35.16	203509			405.58	6408	59961.8	0.2946	179.049			10.54	653.13	1027.85	0.6354
412	CHN	Gansu	Y	N	Y	N	3315	148		Asia Temperate	Continent	VI. Nemoral	N	OLD	101.22	37.74	380492			801.49	7295.74	59214.2	0.1556	65.1528			5.87	306.99	952.34	0.3224
413	CHN	Qinghai	Y	Y	Y	Y	2614	118	23	Asia Temperate	Continent	VI. Nemoral	N	OLD	96.05	35.77	734170			785.59	5671	7377.04	0.01	6.72714			-2.1	294.7	668.53	0.4408
414	CHN	Ningxia	Y	Y	Y	Y	1270	109	17	Asia Temperate	Continent	VI. Nemoral	N	OLD	106.15	37.27	51931.7			327.69	7295.74	14832.9	0.2856	99.339			7.71	307.58	1012.17	0.3039
415	CHN	HongKong	Y	Y	Y	Y	2228	167	60	Asia Temperate	Continent	V. Warm temperate	N	OLD	114.18	22.41	1011.41			130.81	32550.1	1.64	0.0016	5739.83			22.2	2157.73	1133.36	1.9038
416	CHN	Xinjiang	Y	Y	Y	Y	3494	161	34	Asia Temperate	Continent	VII. Arid temperate (continental)	N	OLD	85.25	41.12	1.6318e+06			1418.61	5883	44468.9	0.0273	10.2921			5.2	106.9	977.5	0.1094
417	CHN	Xizang	Y	Y	Y	Y	6106	151	3	Asia Temperate	Continent	VI. Nemoral	N	OLD	88.12	31.71	1.13387e+06			494.57	3985.69	4610.34	0.0041	2.14613			-2.44	293.95	657.27	0.4472
418	CIV	Cote dIvoire	Y	Y	Y	Y	3853	266	9	Africa	Continent	I. Tropical (equatorial)	N	OLD	-5.56	7.63	319719			123.2	1298.5	67850.3	0.2122	56.3414			26.27	1333.31	1739.89	0.7663
419	CMR	Cameroon	Y	Y	Y	Y	7850	296	10	Africa	Continent	I. Tropical (equatorial)	N	OLD	12.76	5.69	464396			319.79	1742.69	70806.1	0.1525	38.89			24.28	1639.92	1684.21	0.9737
420	COD	Congo Dem Rep	Y	Y	Y	Y	11007	522	10	Africa	Continent	I. Tropical (equatorial)	S	OLD	23.65	-2.88	2.32643e+06			339.02	207.47	78411.7	0.0337	27.7708			23.93	1595.33	1698.27	0.9394
421	COG	Congo	Y	Y	Y	Y	4538	56	8	Africa	Continent	I. Tropical (equatorial)	S	OLD	15.23	-0.83	343925			138.61	2183.4	5392.54	0.0157	11.0507			24.5	1654.83	1627.15	1.017
422	COK	Manihiki	Y	N	Y	N	32	88		Pacific Islands	Island	I. Tropical (equatorial)	S	NEW	-161	-10.42	7.98	5000	361.13	10.5	12653	0	0	29.9499	-2700	-161	27.6	2370	1314	1.8037
423	COK	Nassau	Y	N	Y	N	27	46		Pacific Islands	Island	I. Tropical (equatorial)	S	NEW	-165.41	-11.56	1.16	4621.4	503.31	8.5	12653	0.03	0.0259	62.931	-2700	-187	27.4	2885	1303	2.2141
424	COK	Palmerston	Y	N	Y	N	35	73		Pacific Islands	Island	I. Tropical (equatorial)	S	NEW	-163.15	-18.06	2.12	4400	363.82	3	12653	0	0	28.3019	-2700	-153	25.7	1952	1208	1.6159
425	COK	Penrhyn Tongareva	Y	N	Y	N	33	107		Pacific Islands	Island	I. Tropical (equatorial)	S	NEW	-157.98	-8.99	17.63	5000	1237.61	1.09	12653	0	0	12.0817	-2700	-161	27.6	1963.27	1320.93	1.4863
426	COK	Pukapuka Cook	Y	N	Y	N	35	81		Pacific Islands	Island	I. Tropical (equatorial)	S	NEW	-165.85	-10.88	4.09	5000	534.71	2	12653	0.06	0.0147	110.269	-2700	-420	27.6	2805.86	1314	2.1354
427	COK	Rakahanga	Y	N	Y	N	32	71		Pacific Islands	Island	I. Tropical (equatorial)	S	NEW	-161.09	-10.02	4.86	5000	37.87	3.4	12653	0	0	15.8436	-2700	-409	27.63	2474.33	1319.83	1.8747
428	COK	Suwarrow	Y	N	Y	N	28	18		Pacific Islands	Island	I. Tropical (equatorial)	S	NEW	-163.13	-13.25	1.82	5000	382.12	1.5	uninhabited	0	0	0	-2700	uncolonized	27.1	2533	1281	1.9774
429	COL	Colombia	Y	Y	Y	Y	51220	296	72	Southern America	Continent	I. Tropical (equatorial)	N	NEW	-73.08	3.91	1.13512e+06			823.64	7534.48	45310.3	0.0399	38.963			24.58	2670.87	1606.53	1.6625
430	CPV	Cape Verde	N	Y	N	N	757	740	5	Africa	Island	II. Tropical (savanna)	N	OLD	-23.97	15.94	3883.14	500	500	432.35	3413.3	325.9	0.0839	115.645	uncolonized	-553	21.83	243.29	1144.19	0.2126
431	CRI	Costa Rica	Y	Y	Y	Y	12119	280	47	Southern America	Continent	I. Tropical (equatorial)	N	NEW	-84.18	9.97	52681.8			681.6	9939.32	5032.88	0.0955	78.4689			23.46	2980.85	1587.29	1.8779
432	CUB	Cuba	Y	Y	Y	Y	6498	542	181	Southern America	Island	II. Tropical (savanna)	N	NEW	-78.94	21.62	106901	150	150	152.19	5702	42009.3	0.393	106.799	-7300	-515	25.03	1329.31	1589.05	0.8365
433	AUS	Christmas Island	Y	Y	Y	Y	209	176	28	Asia Tropical	Island	I. Tropical (equatorial)	S	OLD	105.64	-10.49	139.61	1317.02	345.8	94.62	41107.5	0	0	14.8413	uncolonized	-327	25.33	1932.53	1169.37	1.6526
434	GBR	Cayman Islands	Y	Y	Y	Y	539	218	9	Southern America	Island	II. Tropical (savanna)	N	NEW	-80.87	19.43	280.41	700	350	7.65	58857	8.16	0.0291	113.323	uncolonized	-354	26.41	1341.81	1431.07	0.9376
435	CYP	Cyprus	Y	Y	Y	Y	1738	143	16	Asia Temperate	Island	IV. Mediterranean	N	OLD	33.26	35.08	9927.7	80	68.63	293.7	30438.9	1296.57	0.1306	79.4199	-12500		17.78	519.09	1301.76	0.3988
436	CZE	Czech Republic	Y	Y	Y	Y	2401	249	86	Europe	Continent	VI. Nemoral	N	OLD	15.31	49.73	78758.9			182.59	23394.4	33109.6	0.4204	129.874			7.35	664.34	743.1	0.894
437	DEU	Germany	Y	Y	Y	Y	2749	451	60	Europe	Continent	VI. Nemoral	N	OLD	10.4	51.1	356540			239.01	34230.1	119113	0.3341	231.113			8.39	729.37	723.09	1.0087
438	DJI	Djibouti	Y	Y	Y	Y	641	42	1	Africa	Continent	III. Subtropical (arid)	N	OLD	43.16	11.5	208.32			31.95	1353	0	0	1418.19			29.79	118.46	1567.3	0.0756
439	DMA	Dominica	Y	Y	Y	Y	1226	81	16	Southern America	Island	II. Tropical (savanna)	N	NEW	-61.35	15.43	754.21	521.34	40.53	238.26	6926.8	178.37	0.2365	93.702	-3000	-285	23.75	2622.57	1375.53	1.9066
440	DNK	Denmark	Y	Y	Y	Y	1050	430	37	Europe	Continent	VI. Nemoral	N	OLD	10.04	55.96	41293.8			25.26	33716.8	20752.5	0.5026	132.42			7.74	711.88	544.65	1.307
441	DOM	Dominican Republic	Y	Y	Y	Y	5600	227	45	Southern America	Island	II. Tropical (savanna)	N	NEW	-70.49	18.91	47120	568.92	255.58	491.44	5295.4	12596	0.2673	198.765	-4000	-515	23.93	1367.28	1635.52	0.836
442	DZA	Algeria	Y	Y	Y	Y	3953	328	38	Africa	Continent	IV. Mediterranean	N	OLD	2.63	28.16	2.31502e+06			320.68	5988.78	80729.4	0.0349	14.3987			22.96	79.65	1810.87	0.044
443	ECU	Ecuador	Y	Y	Y	Y	19362	595	12	Southern America	Continent	I. Tropical (equatorial)	S	NEW	-78.67	-1.43	253643			1195.22	5520	29583.5	0.1166	54.2325			20.86	2019.31	1484.53	1.3602
444	ECU	Galapagos	N	Y	N	Y	552	263	48	Southern America	Island	II. Tropical (savanna)	S	NEW	-90.92	-0.58	7692.22	1000	1000	308.25	15568	0	0	3.12004	uncolonized	-480	22.49	692.61	1299.09	0.5332
445	EGY	Egypt	Y	Y	Y	Y	1890	179	33	Africa	Continent	III. Subtropical (arid)	N	OLD	29.87	26.5	997035			221.94	4340.46	32461.3	0.0326	80.5032			21.98	14.44	1764.75	0.0082
446	ERI	Eritrea	Y	Y	Y	Y	700	65	6	Africa	Continent	III. Subtropical (arid)	N	OLD	38.84	15.34	119576			578.04	368.7	5679.29	0.0475	41.0331			26.13	356.39	1924.02	0.1852
447	ESP	Balearics	Y	Y	Y	Y	1359	183	48	Europe	Island	IV. Mediterranean	N	OLD	2.9	39.56	5099.94	89.19	89.19	156.06	31876	1302.82	0.2555	134.745	-4000		16.21	587.13	973.17	0.6033
448	ESP	Canary Islands	Y	Y	Y	Y	1300	548	14	Africa	Island	II. Tropical (savanna)	N	OLD	-15.67	28.34	7555.96	97.79	97.79	559.7	25512	193.66	0.0256	104.672	-2500	-613	17.47	288.9	1055.75	0.2736
449	EST	Estonia	Y	Y	Y	Y	1441	232	54	Europe	Continent	VI. Nemoral	N	OLD	25.53	58.67	45932.1			35.33	17017.5	8393.79	0.1827	34.6339			5.13	629.43	556.26	1.1315
450	ETH	Ethiopia	Y	Y	Y	Y	6603	421	16	Africa	Continent	II. Tropical (savanna)	N	OLD	39.63	8.62	1.1294e+06			712.2	343.7	107340	0.095	67.7454			22.73	793.88	1841.24	0.4312
451	FIN	Finland	Y	Y	Y	Y	1240	125	30	Europe	Continent	VIII. Cold temperate (boreal)	N	OLD	26.29	64.52	332313			101.76	32991.9	20005.7	0.0602	15.7636			1.26	560.51	482.93	1.1606
452	FJI	Aiwa	Y	N	Y	N	72	4		Pacific Islands	Island	I. Tropical (equatorial)	S	NEW	-178.69	-18.33	1.44	2976.88	10.39	1.5	uninhabited	0	0	0	uncolonized	uncolonized	25.2	1904.5	1271.67	1.4976
453	FJI	Nasoata	Y	N	Y	N	88	18		Pacific Islands	Island	I. Tropical (equatorial)	S	NEW	178.59	-18.15	0.82	2714.17	0.53	0.5	uninhabited	0	0	0	-3500	uncolonized	24.6	2933	1278	2.295
454	FRA	Crozet Island	Y	Y	Y	Y	20	59	7	Antarctica	Island	VI. Nemoral	S	NEW	51.55	-46.34	364.48	2379.51	1264.68	219.93	31299.3	0	0	0.082309	uncolonized	-51	4.5	2402.53	425.46	5.6469
455	FRA	Clipperton Island	Y	N	Y	N	14	8		Pacific Islands	Island	I. Tropical (equatorial)	N	NEW	-109.22	10.3	10.1	1081.14	947.48	0.77	uninhabited	0	0	0	uncolonized	uncolonized	26.86	194.82	1190	0.1637
456	FRA	Corsica	Y	Y	Y	Y	2160	397	7	Europe	Island	IV. Mediterranean	N	OLD	9.11	42.15	8739.21	90	11	489.06	31299.3	646.4	0.074	29.1593	-2565		12.67	730.6	769.15	0.9499
457	FRA	Kerguelen	Y	Y	Y	Y	30	67	7	Antarctica	Island	IX. Arctic	S	NEW	69.49	-49.29	8689.91	3782	3250.46	270.65	31299.3	0	0	0.0149599	uncolonized	-65	3.62	781.25	489.39	1.5964
458	FRO	Faroe Islands	Y	Y	Y	Y	310	28	3	Europe	Island	VIII. Cold temperate (boreal)	N	OLD	-6.93	62.04	712.62	597.64	321.99	130.18	46412.5	10.72	0.015	66.6709	-1400		5.64	1461.65	341.32	4.2823
459	GAB	Gabon	Y	Y	Y	Y	6651	229	2	Africa	Continent	I. Tropical (equatorial)	S	OLD	11.79	-0.6	261815			216.1	10120.3	4802.33	0.0183	5.55685			24.5	1852.84	1597.78	1.1596
460	GBR	Diego Garcia	Y	N	Y	N	36	130		Africa	Island	I. Tropical (equatorial)	S	OLD	72.43	-7.34	37.32	1793.49	1702.47	3.4	34267	1.87	0.0501	113.585	-2700	-215	27.3	2488.91	1254.58	1.9839
461	GBR	England	Y	Y	Y	Y	1552	1379	30	Europe	Island	VI. Nemoral	N	OLD	-1.46	52.59	130796	33.45	33.45	106.82	34267	42157.2	0.3223	363.822	-44000		9.22	779.38	649.47	1.2
462	GBR	Northern Ireland	Y	Y	Y	N	1022	389	2	Europe	Island	VI. Nemoral	N	OLD	-6.69	54.61	14084.6	556.1	31.4	92	27032	1118.75	0.0794	107.134	-44000		8.37	1078.9	572.68	1.8839
463	GBR	Scotland	Y	Y	Y	Y	1200	861	1	Europe	Island	VI. Nemoral	N	OLD	-4.19	56.84	79411.8	294.17	294.17	192.81	33791	9894.48	0.1246	64.988	-7000		7.15	1228	531.46	2.3106
464	GBR	Wales	Y	Y	Y	Y	1078	835	30	Europe	Island	VI. Nemoral	N	OLD	-3.76	52.34	20951.4	197.78	89.58	150.84	25630	3771.91	0.18	126.221	-44000		8.75	1147.01	585.45	1.9592
465	GEO	Georgia Republic	Y	Y	Y	Y	3884	148	20	Asia Temperate	Continent	VI. Nemoral	N	OLD	43.53	42.18	69746.4			860.13	2613.8	10213.8	0.1464	66.6128			7.64	976.75	873.08	1.1187
466	GHA	Ghana	Y	Y	Y	Y	2974	190	16	Africa	Continent	I. Tropical (equatorial)	N	OLD	-1.22	7.93	239301			95.5	1658.09	61123.1	0.2554	95.8263			26.93	1248.11	1738.87	0.7178
467	GIN	Guinea	Y	Y	Y	Y	3007	86	8	Africa	Continent	I. Tropical (equatorial)	N	OLD	-10.93	10.43	244529			223.54	435.4	16024.9	0.0655	40.6815			25.66	1828.1	1956.07	0.9346
468	GRC	Greece	Y	Y	Y	Y	4652	136	50	Europe	Continent	IV. Mediterranean	N	OLD	22.89	39.12	125656			438.46	25225.5	35877.7	0.2855	85.2033			13.71	702.4	1066.5	0.6586
469	GRD	Grenada	Y	Y	Y	Y	1068	24	11	Southern America	Island	II. Tropical (savanna)	N	NEW	-61.68	12.11	316.62	152.22	108.81	170.12	7366.6	56.45	0.1783	301.965	-1900	-435	25.92	2025.12	1479.06	1.3692
470	GRL	Greenland	Y	Y	Y	Y	479	145	18	Northern America	Island	IX. Arctic	N	NEW	-43.67	76.18	248823	29.93	29.93	330.52	40447	0	0	0.226443	-4500	-1015	-13.08	284.61	177.75	1.6012
471	GUF	French Guiana	Y	Y	Y	Y	5750	162	5	Southern America	Continent	I. Tropical (equatorial)	N	NEW	-53.25	3.93	83360.9			75.69	19600	161.06	0.0019	2.43905			25.4	2697.98	1574.64	1.7134
472	USA	Guam	Y	Y	Y	Y	420	833	56	Pacific Islands	Island	I. Tropical (equatorial)	N	NEW	144.78	13.44	549.41	3000	1695.95	63.46	41376	1.09	0.002	260.594	-3500	-347	26.72	2349.11	1296.85	1.8114
473	GUY	Guyana	Y	Y	Y	Y	6409	113	52	Southern America	Continent	I. Tropical (equatorial)	N	NEW	-58.98	4.78	209433			224.72	2874	4805.72	0.0229	3.67228			25.99	2030.04	1588.96	1.2776
474	HMD	Heard Island	Y	Y	Y	Y	11	1	0	Antarctica	Island	IX. Arctic	S	NEW	73.51	-53.09	363.03	3866.43	421.11	593.79	uninhabited	0	0	0	uncolonized	uncolonized	0.26	917.49	378.32	2.4252
475	HRV	Croatia	Y	Y	Y	Y	4275	300	100	Europe	Continent	IV. Mediterranean	N	OLD	16.41	45.05	55888.9			289.88	14672.2	15508.2	0.2775	80.3972			10.87	996.49	896.42	1.1116
476	HUN	Hungary	Y	Y	Y	Y	2678	141	28	Europe	Continent	VI. Nemoral	N	OLD	19.43	47.17	92352.7			82.64	16556.2	47441.3	0.5137	107.805			10.37	586.3	907.02	0.6464
477	IDN	Indonesia	Y	Y	Y	Y	29375	503	50	Asia Tropical	Island	I. Tropical (equatorial)	S	OLD	117.26	-2.22	1.83902e+06	19.51	19.51	536.85	3137.4	317257	0.1725	127.619	-47000	-465	25.02	2717.98	1534.11	1.7717
478	IMN	Isle of Man	Y	N	Y	N	627	798		Europe	Island	VI. Nemoral	N	OLD	-4.54	54.23	576.92	531.6	28.88	117.64	34267	73.68	0.1277	62.3726	-44000		8.05	1007.94	569.05	1.7713
479	IND	Andaman and Nicobar	Y	Y	Y	Y	2270	33	5	Asia Tropical	Island	I. Tropical (equatorial)	N	OLD	92.97	11.15	7219.12	190	190	70.82	3477	2217.57	0.3072	52.6302	-7000	-261	26.65	2790.38	1255.24	2.223
480	IND	Aruchanal Pradesh	Y	Y	Y	Y	4055	290	14	Asia Tropical	Continent	II. Tropical (savanna)	N	OLD	94.66	28.03	81998.1			1258.41	3650	9778.46	0.1193	16.8615			14.49	1857.96	1163.5	1.5969
481	IND	Delhi	Y	Y	Y	Y	531	287	7	Asia Tropical	Continent	II. Tropical (savanna)	N	OLD	77.1	28.64	1274.49			17.83	9644	589.1	0.4622	13145.1			25.1	583.23	1705.38	0.342
482	IND	Gujarat	Y	Y	Y	Y	1800	301	8	Asia Tropical	Continent	II. Tropical (savanna)	N	OLD	71.56	22.7	185028			92.25	5185	95145	0.5142	326.349			26.75	683.94	1792.83	0.3815
483	IND	Himachal Pradesh	Y	Y	Y	Y	1202	352	18	Asia Tropical	Continent	II. Tropical (savanna)	N	OLD	77.25	31.91	55172.9			1716.75	4844	11651.1	0.2112	124.273			8.52	1102	920.42	1.1973
484	IND	Karnataka	Y	Y	Y	Y	3410	390	11	Asia Tropical	Continent	II. Tropical (savanna)	N	OLD	76.18	14.69	189305			203.71	4033	103216	0.5452	322.922			25.35	1154.41	1673.42	0.6899
485	IND	Lakshadweep	Y	Y	Y	Y	348	28	1	Asia Tropical	Island	I. Tropical (equatorial)	N	OLD	72.9	9.45	37.85	259.98	259.98	3.9	3477	0.04	0.0011	1702.22	-2500	-465	27.5	1633.41	1267.15	1.289
486	IND	Manipur	Y	Y	Y	Y	2191	268	14	Asia Tropical	Continent	II. Tropical (savanna)	N	OLD	93.88	24.72	21738.3			443.13	2061	1726.25	0.0794	125.206			20.08	1899.26	1334	1.4237
487	IND	Madhya Pradesh	Y	Y	Y	Y	852	296	6	Asia Tropical	Continent	II. Tropical (savanna)	N	OLD	78.27	23.55	305278			145.83	2364	177294	0.5808	237.808			25.28	1050.5	1744.75	0.6021
488	IND	Odisha Orissa	Y	Y	Y	Y	2561	293	6	Asia Tropical	Continent	II. Tropical (savanna)	N	OLD	84.5	20.57	148981			251.54	2826	75618.8	0.5076	281.563			25.96	1401.52	1605.4	0.873
489	IND	Punjab	Y	Y	Y	Y	1119	316	6	Asia Tropical	Continent	II. Tropical (savanna)	N	OLD	75.42	30.85	50989.3			58.21	5029	42191.4	0.8275	543.335			24.16	640.51	1732.46	0.3697
490	IND	Rajasthan	Y	Y	Y	Y	750	333	5	Asia Tropical	Continent	II. Tropical (savanna)	N	OLD	73.85	26.59	341999			128.83	2882	184748	0.5402	200.647			25.89	430.89	1811.79	0.2378
491	IND	Sikkim	Y	Y	Y	Y	4250	313	15	Asia Tropical	Continent	II. Tropical (savanna)	N	OLD	88.47	27.56	7259.69			1613.96	5645	666.23	0.0918	83.7072			6.42	1219.19	868.58	1.4037
492	IND	Tamil Nadu	Y	Y	Y	Y	2000	456	12	Asia Tropical	Continent	II. Tropical (savanna)	N	OLD	78.4	11.01	130124			341.01	4590	86200.8	0.6624	554.384			27.43	936.55	1680.77	0.5572
493	IRL	Ireland	N	Y	N	Y	921	363	77	Europe	Island	VI. Nemoral	N	OLD	-7.9	53.43	84037.8	415.36	23	93.86	47903.7	11443	0.1362	48.8957	-9770		9.04	1096.14	601.94	1.821
494	ISL	Austurland	Y	Y	Y	N	378	42	2	Europe	Island	IX. Arctic	N	OLD	-15.04	65.1	15507.2	1225.36	849.38	267.43	41695.9	0	0	0.70032	uncolonized	-1141	1.34	1313.82	310.01	4.238
495	ISL	Iceland IMI	Y	Y	Y	N	256	6	2	Europe	Island	IX. Arctic	N	OLD	-18.34	64.59	17424.9	1225.36	885.62	167.07	41695.9	0	0	0.00172168	uncolonized	-1141	0.79	1330.04	313.76	4.239
496	ISL	Nordurland	Y	Y	Y	N	377	48	2	Europe	Island	IX. Arctic	N	OLD	-18.19	65.61	24646.2	1225.36	943.52	257.47	41695.9	33.68	0.0014	1.18615	uncolonized	-1141	1.18	923.53	327.69	2.8183
497	ISL	Westfjords	Y	Y	Y	N	347	32	2	Europe	Island	IX. Arctic	N	OLD	-22.75	65.81	6937.53	1225.36	1175.63	176.47	41695.9	0	0	0.416431	uncolonized	-1141	1.78	1012.5	314.55	3.2189
498	ISL	Sudurland	Y	Y	Y	N	353	49	2	Europe	Island	IX. Arctic	N	OLD	-19.8	63.9	9931.31	1225.36	909.15	190.14	41695.9	27.71	0.0028	1.9216	uncolonized	-1141	4.13	1311.92	332.59	3.9446
499	ISL	Vesturland	Y	Y	Y	N	370	51	2	Europe	Island	IX. Arctic	N	OLD	-21.88	64.69	10470.6	1225.36	1225.36	201.49	41695.9	3.36	0.0003	12.544	uncolonized	-1141	2.96	952.38	329.93	2.8866
500	ISR	Israel	Y	Y	Y	Y	2750	167	69	Asia Temperate	Continent	IV. Mediterranean	N	OLD	35	31.44	21900.9			274.04	23227.2	3847.22	0.1757	293.443			19.79	293.66	1416.97	0.2072
501	ITA	Italy mainland	Y	Y	Y	Y	6400	478	139	Europe	Continent	IV. Mediterranean	N	OLD	12.16	43.52	250409			628.18	28380.9	96509.5	0.3854	192.455			11.53	862.73	868.68	0.9932
502	ITA	Sardinia	Y	Y	Y	Y	2110	255	56	Europe	Island	IV. Mediterranean	N	OLD	9.04	40.09	23784.2	200	15	275.28	28380.9	4411.46	0.1855	70.0971	-3800		14.92	633.51	958.13	0.6612
503	ITA	Sicily	Y	Y	Y	Y	2489	146	14	Europe	Island	IV. Mediterranean	N	OLD	14.16	37.59	25453.6	138.48	138.48	338.23	28380.9	10277.1	0.4038	204.359	-20000		15.62	518.92	956.57	0.5425
504	JAM	Jamaica	Y	Y	Y	Y	3304	23	18	Southern America	Island	II. Tropical (savanna)	N	NEW	-77.31	18.16	10993	650	144.9	274.27	4917	2643.88	0.2405	252.901	-1235	-506	23.93	1846.4	1321.01	1.3977
505	GBR	Jersey and Guernsey	Y	N	Y	N	765	834		Europe	Island	VI. Nemoral	N	OLD	-2.29	49.3	193.1	26.45	26.45	33.14	34267	36.7	0.1901	763.444	-44000		11.6	849.67	687.51	1.2359
506	JPN	Japan	Y	Y	Y	Y	4490	1311	163	Asia Temperate	Island	V. Warm temperate	N	OLD	137.98	37.55	373508	17.08	17.08	390.15	30094	42314.2	0.1133	341.272	-12000	-147	10.6	1694.6	880.96	1.9236
507	KEN	Kenya	Y	Y	Y	Y	6506	145	39	Africa	Continent	II. Tropical (savanna)	N	OLD	37.85	0.52	582172			640.05	1143.73	53371.5	0.0917	63.4069			24.21	605.87	1890.81	0.3204
508	KIR	Kiritimati	Y	N	Y	N	41	49		Pacific Islands	Island	I. Tropical (equatorial)	N	NEW	-157.35	1.85	468.97	5100	300	2	1539.1	0.47	0.001	11.9112	-600	-58	27.76	692.85	1444.99	0.4795
509	KIR	Canton	Y	N	Y	N	24	47		Pacific Islands	Island	I. Tropical (equatorial)	S	NEW	-171.67	-2.81	12.28	4534.97	1667.76	0.87	1539.1	0	0	2.52443	-5000	-78	28.5	530	1384.07	0.3829
510	KIR	Enderbury	Y	N	Y	N	19	6		Pacific Islands	Island	I. Tropical (equatorial)	S	NEW	-171.09	-3.13	6.56	4500	65	0.5	uninhabited	0	0	0	uncolonized	-155	28.5	692.5	1385	0.5
511	KIR	Gardner	Y	N	Y	N	19	11		Pacific Islands	Island	I. Tropical (equatorial)	S	NEW	-174.52	-4.67	5	4158.1	252.23	0.71	uninhabited	0	0	0	-5000	-78	28.5	1304.25	1363.17	0.9568
512	KIR	Hull	Y	N	Y	N	23	21		Pacific Islands	Island	I. Tropical (equatorial)	S	NEW	-172.18	-4.51	8.1	4378.59	96.51	2	uninhabited	0	0	0	uncolonized	-77	28.5	1111	1374	0.8086
513	KIR	McKean	Y	N	Y	N	7	1		Pacific Islands	Island	I. Tropical (equatorial)	S	NEW	-174.12	-3.6	0.66	4200.7	125.48	3.5	uninhabited	0	0	0	-5000	-156	28.5	1302	1363	0.9552
514	KIR	Sydney	Y	N	Y	N	18	11		Pacific Islands	Island	I. Tropical (equatorial)	S	NEW	-171.24	-4.46	9.03	4467.82	178.32	2	uninhabited	0	0	0	-5000	-192	28.45	1057.1	1377.36	0.7675
515	KNA	Saint Kitts	Y	N	Y	N	659	37		Southern America	Island	II. Tropical (savanna)	N	NEW	-62.77	17.34	171.76	727.29	77.81	215.81	13227	45.37	0.2641	26.8922	-4150	-391	25.37	1449.19	1236.9	1.1716
516	KOR	South Korea	Y	N	Y	N	4662	270		Asia Temperate	Continent	VI. Nemoral	N	OLD	127.86	36.4	94888.8			250.2	26613.8	17003.5	0.1792	516.866			11.15	1319.86	1012.44	1.3036
517	LAO	Laos	Y	Y	Y	Y	4850	204	5	Asia Tropical	Continent	II. Tropical (savanna)	N	OLD	103.76	18.5	230316			394.1	1122.9	10220.7	0.0444	28.3176			22.83	1885.16	1525.88	1.2355
518	LBR	Liberia	Y	Y	Y	Y	2200	141	4	Africa	Continent	I. Tropical (equatorial)	N	OLD	-9.31	6.44	95175.9			137.32	326.6	6048.54	0.0636	33.5583			25.61	2680.81	1749.37	1.5324
519	LBY	Libya	Y	Y	Y	Y	1825	147	2	Africa	Continent	III. Subtropical (arid)	N	OLD	18.02	27.03	1.61903e+06			225.92	12378.5	21350.6	0.0132	3.72872			21.68	30.63	1771.5	0.0173
520	LCA	St Lucia	Y	Y	Y	Y	1100	206	59	Southern America	Island	II. Tropical (savanna)	N	NEW	-60.97	13.9	614.17	240	33	131.29	7059.6	104.82	0.1707	230.788	-1445	-365	24.93	2061.64	1428.39	1.4433
521	LIE	Liechtenstein	Y	Y	Y	Y	1410	77	3	Europe	Continent	VI. Nemoral	N	OLD	9.55	47.14	162.04			587.99	140707	25.78	0.1591	181.079			5.9	1232.03	665.51	1.8513
522	LKA	Sri Lanka	Y	Y	Y	Y	3368	365	30	Asia Tropical	Island	I. Tropical (equatorial)	N	OLD	80.7	7.62	66291.2	248.11	53.82	304.26	4065.56	18570.1	0.2801	315.673	-12000	-497	26.51	1880.06	1488.34	1.2632
523	LSO	Lesotho	Y	Y	Y	Y	3000	206	2	Africa	Continent	II. Tropical (savanna)	S	OLD	28.22	-29.58	30736.8			476.05	1078.83	3239.75	0.1054	65.4802			11.56	751.2	1221.01	0.6152
524	LTU	Lithuania	Y	Y	Y	Y	1334	259	23	Europe	Continent	VI. Nemoral	N	OLD	23.9	55.34	65010.3			47.07	14136.1	28892.6	0.4444	58.2455			6.19	663.23	648.27	1.0231
525	LUX	Luxemburg	Y	N	Y	N	1323	105		Europe	Continent	VI. Nemoral	N	OLD	6.11	49.78	2585.62			86.54	73243	598.3	0.2314	185.728			8.74	845.1	729.23	1.1589
526	LVA	Latvia	Y	Y	Y	Y	1277	274	23	Europe	Continent	VI. Nemoral	N	OLD	24.93	56.86	64643.2			52.81	12030.6	10101.3	0.1563	41.6176			5.65	659.88	591.22	1.1161
527	MAR	Morocco	Y	Y	Y	Y	4700	410	8	Africa	Continent	IV. Mediterranean	N	OLD	-6.32	31.9	405718			606.83	3621.14	96161.8	0.237	83.2036			17.07	319.07	1429.52	0.2232
528	MDG	Madagascar	Y	Y	Y	Y	12000	517	101	Africa	Island	II. Tropical (savanna)	S	OLD	46.71	-19.37	592984	780.51	415.03	452.94	414.1	34686.8	0.0585	32.7982	-2350	-118	22.87	1381.72	1664.94	0.8299
529	MEX	Aguascalientes	Y	N	Y	N	1520	108		Northern America	Continent	III. Subtropical (arid)	N	NEW	-102.36	22.01	5594.62			203.24	12449	1333.99	0.2384	139.936			17.11	543.49	1669.58	0.3255
530	MEX	Baja California Norte	Y	N	Y	N	2111	219		Northern America	Continent	III. Subtropical (arid)	N	NEW	-115.09	30.54	72650.4			449.2	11540.1	2926.54	0.0403	24.8702			17.97	183.58	1599.31	0.1148
531	MEX	Baja California Sur	Y	N	Y	N	1700	114		Northern America	Continent	III. Subtropical (arid)	N	NEW	-112.04	25.9	72140.8			251.69	12689	683.18	0.0095	4.79177			21.27	165.01	1712.14	0.0964
532	MEX	Campeche	Y	N	Y	N	1970	117		Northern America	Continent	II. Tropical (savanna)	N	NEW	-90.43	18.87	50080.9			85.82	84158	5500.04	0.1098	11.6251			25.96	1270.36	1773.94	0.7161
533	MEX	Chihuahua	Y	N	Y	N	3356	148		Northern America	Continent	III. Subtropical (arid)	N	NEW	-106.44	28.8	247593			426.09	11682	11959	0.0483	10.7281			16.37	455.02	1601.99	0.284
534	MEX	Chiapas	Y	N	Y	N	7573	289		Northern America	Continent	I. Tropical (equatorial)	N	NEW	-92.47	16.5	73520.5			599.79	5130	14249.8	0.1938	47.939			23.19	2012.51	1724.67	1.1669
535	MEX	Coahuila	Y	N	Y	N	3125	180		Northern America	Continent	III. Subtropical (arid)	N	NEW	-102.03	27.31	150596			496.43	15162	8698.54	0.0578	14.247			19.93	339.55	1635.46	0.2076
536	MEX	Colima	Y	N	Y	N	1807	85		Northern America	Continent	II. Tropical (savanna)	N	NEW	-103.92	19.14	5729.71			433.83	11467	1969.85	0.3438	81.3521			24.72	974.28	1798.24	0.5418
537	MEX	Durango	Y	N	Y	N	3288	125		Northern America	Continent	III. Subtropical (arid)	N	NEW	-104.92	24.94	120423			514.18	10306	9267.64	0.077	12.1889			17.13	632.96	1609.77	0.3932
538	MEX	Guerrero	Y	N	Y	N	4648	123		Northern America	Continent	II. Tropical (savanna)	N	NEW	-99.9	17.67	64416.7			637.74	5888	18041.2	0.2801	44.5141			24.18	1237.9	1839.09	0.6731
539	MEX	Guanajuato	Y	N	Y	N	1755	92		Northern America	Continent	III. Subtropical (arid)	N	NEW	-101.02	20.89	30382			261.18	9607	11282.3	0.3713	142.602			17.99	647.84	1652.88	0.3919
540	MEX	Hidalgo	Y	N	Y	N	3239	193		Northern America	Continent	II. Tropical (savanna)	N	NEW	-98.87	20.47	21220.5			717.27	7824	6446.76	0.3038	96.7931			17.1	917.15	1569.03	0.5845
541	MEX	Jalisco	Y	N	Y	N	5105	217		Northern America	Continent	II. Tropical (savanna)	N	NEW	-103.62	20.6	79627.7			593.45	11486	16179.4	0.2032	72.4962			19.89	927.22	1712.02	0.5416
542	MEX	Michoacan	Y	N	Y	N	4672	241		Northern America	Continent	II. Tropical (savanna)	N	NEW	-101.88	19.21	59437.2			771.42	7416	14526.6	0.2444	64.9342			21.27	995.24	1748.3	0.5693
543	MEX	Morelos	Y	N	Y	N	3134	213		Northern America	Continent	III. Subtropical (arid)	N	NEW	-99.07	18.76	4992.12			554.98	8380	2010.54	0.4027	260.398			21.84	956.41	1888.34	0.5065
544	MEX	Nayarit	Y	N	Y	N	3428	117		Northern America	Continent	II. Tropical (savanna)	N	NEW	-104.91	21.85	27409.5			631.16	7347	5395.16	0.1968	32.7275			22.21	1140.66	1678.08	0.6797
545	MEX	Nuevo Leon	Y	N	Y	N	2600	125		Northern America	Continent	III. Subtropical (arid)	N	NEW	-99.96	25.58	65043			763.32	21620.7	6567.76	0.101	51.8259			20.67	548.99	1648.57	0.333
546	MEX	Oaxaca	Y	N	Y	N	7399	218		Northern America	Continent	II. Tropical (savanna)	N	NEW	-96.43	16.96	92407.5			828.45	5479	21236.7	0.2298	36.0314			21.36	1421.37	1694.69	0.8387
547	MEX	Puebla	Y	N	Y	N	3200	175		Northern America	Continent	II. Tropical (savanna)	N	NEW	-97.89	19	34260.2			739.59	7866	11661.3	0.3404	130.988			18.4	1023.06	1660.48	0.6161
548	MEX	Queretaro	Y	N	Y	N	2887	147		Northern America	Continent	III. Subtropical (arid)	N	NEW	-99.85	20.84	12061.3			492.56	13624.1	3272.21	0.2713	94.811			18.18	732.97	1662.87	0.4408
549	MEX	Quintana Roo	Y	N	Y	N	1501	76		Northern America	Continent	I. Tropical (equatorial)	N	NEW	-88.26	19.56	51058.6			60.99	14307	3842.82	0.0753	10.5095			25.61	1202.67	1690.56	0.7114
550	MEX	Sinaloa	Y	N	Y	N	2668	128		Northern America	Continent	II. Tropical (savanna)	N	NEW	-107.48	25.02	57519.8			435.57	10247	10128	0.1761	41.6849			23.88	774.55	1822.33	0.425
551	MEX	San Luis Potosi	Y	N	Y	N	2858	102		Northern America	Continent	II. Tropical (savanna)	N	NEW	-100.44	22.62	63980.5			681.14	9903.81	10041.3	0.1569	34.0573			19.53	620.88	1708.87	0.3633
552	MEX	Sonora	Y	N	Y	N	3079	162		Northern America	Continent	III. Subtropical (arid)	N	NEW	-110.82	29.71	180607			498.67	12928	7611.05	0.0421	10.9829			20.99	384	1757.69	0.2185
553	MEX	Tabasco	Y	N	Y	N	2292	113		Northern America	Continent	II. Tropical (savanna)	N	NEW	-92.58	17.95	24003.2			53.17	22159	5381.45	0.2242	68.0614			26.29	2115.32	1706.64	1.2395
554	MEX	Tamaulipas	Y	N	Y	N	2824	128		Northern America	Continent	II. Tropical (savanna)	N	NEW	-98.62	24.3	79328.6			492.28	12718	9829.11	0.1239	28.6495			22.93	748.81	1643.03	0.4557
555	MEX	Tlaxcala	Y	N	Y	N	1049	104		Northern America	Continent	III. Subtropical (arid)	N	NEW	-98.14	19.41	4078.93			234.39	6221	2473.8	0.6065	202.995			13.78	752.9	1484.37	0.5072
556	MEX	Veracruz	Y	N	Y	N	6869	333		Northern America	Continent	II. Tropical (savanna)	N	NEW	-96.4	19.37	71073.2			568.22	8284	24428.2	0.3437	95.3206			23.89	1716.09	1576.61	1.0885
557	MEX	Yucatan	Y	N	Y	N	1499	98		Northern America	Continent	II. Tropical (savanna)	N	NEW	-88.94	20.78	37855.8			29.55	9599.41	11575.5	0.3058	39.1543			25.77	1027.63	1762.75	0.583
558	MEX	Zacatecas	Y	N	Y	N	2251	92		Northern America	Continent	III. Subtropical (arid)	N	NEW	-102.7	23.31	74817.2			272.99	8200	9933.13	0.1328	18.4941			17.21	457.48	1692.61	0.2703
559	MHL	Ailinginae	Y	N	Y	N	21	8		Pacific Islands	Island	I. Tropical (equatorial)	N	NEW	166.43	11.13	5.16	3400	5	1.5	uninhabited	0	0	0	-3500	-130	27.6	1943	1203	1.6151
560	MHL	Enewetak	Y	N	Y	N	41	50		Pacific Islands	Island	I. Tropical (equatorial)	N	NEW	162.3	11.5	10.16	3400	300	2.87	3126.52	0	0	65.3543	-3000	-130	27.8	1461	1197.91	1.2196
561	MHL	Majuro	Y	N	Y	N	56	17		Pacific Islands	Island	I. Tropical (equatorial)	N	NEW	171.22	7.12	22.28	3734.5	632.17	1.76	3126.52	0	0	1247.62	-4000	-131	27.39	3374.14	1232.87	2.7368
562	MHL	Rongelap	Y	N	Y	N	27	35		Pacific Islands	Island	I. Tropical (equatorial)	N	NEW	166.88	11.29	11.36	3616.18	2266.18	0.47	uninhabited	0	0	0	-4000	-131	27.6	1943.67	1202.33	1.6166
563	MLI	Mali	Y	Y	Y	Y	1741	74	7	Africa	Continent	III. Subtropical (arid)	N	OLD	-3.52	17.35	1.25599e+06			81.93	870.49	47130.5	0.0375	9.55053			28.26	309.55	2148.83	0.1441
564	USA	Alamagan	Y	N	Y	N	123	71		Pacific Islands	Island	I. Tropical (equatorial)	N	NEW	145.83	17.6	13.86	2549.11	48.62	185.42	uninhabited	0	0	0	-3500	-353	25.54	1813.18	1135.88	1.5963
565	USA	Agrihan	Y	N	Y	N	113	69		Pacific Islands	Island	I. Tropical (equatorial)	N	NEW	145.67	18.77	46.9	2436.09	62.69	234.64	uninhabited	0	0	0	-3500	-353	24.32	1782.91	1091.44	1.6335
566	USA	Asuncion	Y	N	Y	N	62	16		Pacific Islands	Island	I. Tropical (equatorial)	N	NEW	145.42	19.68	18.85	2341.44	96.13	282.45	uninhabited	0	0	0	-3500	-353	25.18	1632	1100.21	1.4834
567	USA	Aguijan	Y	N	Y	N	55	33		Pacific Islands	Island	I. Tropical (equatorial)	N	NEW	145.56	14.85	7.55	2780.59	8.8	61.02	uninhabited	0	0	0	-3500	-353	26.52	2059.5	1218.9	1.6896
568	USA	Anatahan	Y	N	Y	N	100	54		Pacific Islands	Island	I. Tropical (equatorial)	N	NEW	145.68	16.35	35.13	2650.58	116	166.09	uninhabited	0	0	0	-3500	-353	25.6	1944.5	1161.31	1.6744
569	USA	Farallon de Pajaros	Y	N	Y	N	16	1		Pacific Islands	Island	I. Tropical (equatorial)	N	NEW	144.89	20.54	2.79	2233.05	66	51.01	uninhabited	0	0	0	-3500	-353	25.85	1512.25	1111.75	1.3602
570	USA	Guguan	Y	N	Y	N	53	11		Pacific Islands	Island	I. Tropical (equatorial)	N	NEW	145.84	17.31	4.58	2575.25	28.5	77.32	uninhabited	0	0	0	-3500	-353	26.3	1789.25	1167.17	1.533
571	USA	Maug Islands	Y	N	Y	N	55	16		Pacific Islands	Island	I. Tropical (equatorial)	N	NEW	145.22	20.02	4.08	2300	38.25	0	uninhabited	0	0	0	-3500	-353	26.2	1531	1133	1.3513
572	USA	Pagan	Y	N	Y	N	136	101		Pacific Islands	Island	I. Tropical (equatorial)	N	NEW	145.77	18.12	48.04	2499.5	304.95	107.28	uninhabited	0	0	0	-3500	-353	25.84	1736.65	1146.72	1.5144
573	USA	Rota	Y	N	Y	N	284	239		Pacific Islands	Island	I. Tropical (equatorial)	N	NEW	145.21	14.16	89.69	2763.56	58.42	143.55	41376	8.97	0.1	27.6173	-3500	-353	26.12	2245.32	1219.06	1.8418
574	USA	Sarigan	Y	N	Y	N	94	40		Pacific Islands	Island	I. Tropical (equatorial)	N	NEW	145.78	16.7	5.11	2625.25	36.47	123.34	uninhabited	0	0	0	-3500	-353	26.03	1872.75	1163.63	1.6094
575	MRT	Mauritania	Y	Y	Y	Y	1040	84	3	Africa	Continent	III. Subtropical (arid)	N	OLD	-10.33	20.26	1.03777e+06			124.11	1201.8	5156.12	0.005	3.15105			27.66	91.09	2094.48	0.0435
576	GBR	Montserrat	Y	Y	Y	Y	700	191	16	Southern America	Island	II. Tropical (savanna)	N	NEW	-62.19	16.74	100.65	663.29	38.65	175.36	11650	20	0.1987	94.764	-2500	-465	25.04	1777.9	1340.25	1.3265
577	FRA	Martinique	N	Y	N	Y	1505	144	13	Southern America	Island	I. Tropical (equatorial)	N	NEW	-61.02	14.65	1114.86	410	129.95	186.49	31299.3	183.52	0.1646	704.314	-6000	-380	24.71	2351.39	1331.74	1.7657
578	MUS	Mauritius	Y	Y	Y	Y	887	731	61	Africa	Island	II. Tropical (savanna)	S	OLD	57.87	-20.25	2144.89	1800	250	178.45	7772.1	291.06	0.1357	511.557	-1000	-377	22.38	1800.2	1269.42	1.4181
579	MWI	Malawi	Y	Y	Y	Y	3765	50	9	Africa	Continent	II. Tropical (savanna)	S	OLD	34.29	-13.2	116982			414.38	481.42	22279.1	0.1904	116.285			22.01	1086.15	1577.81	0.6884
580	MYS	Penninsular Malaysia	Y	Y	Y	Y	8070	218	36	Asia Tropical	Continent	I. Tropical (equatorial)	N	OLD	109.72	3.79	327107			348.49	11961.5	72999.9	0.2232	75.8813			25.47	2954.48	1543.73	1.9139
581	NAM	Namibia	Y	Y	Y	Y	4300	218	58	Africa	Continent	III. Subtropical (arid)	S	OLD	17.22	-22.14	825519			350.9	4244.89	8187.03	0.0099	2.48944			19.86	283.01	1710.39	0.1655
582	FRA	New Caledonia	Y	Y	Y	Y	3298	600	98	Pacific Islands	Island	I. Tropical (equatorial)	S	NEW	165.49	-21.33	16407.8	1353.55	1353.55	252.55	36789	96.71	0.0059	10.8485	-5500	-185	21.69	1607.1	1251.07	1.2846
583	NER	Niger	Y	Y	Y	Y	1460	37	7	Africa	Continent	III. Subtropical (arid)	N	OLD	9.41	17.42	1.18178e+06			157.15	502.51	144628	0.1224	10.9114			27.1	133.86	2088.33	0.0641
584	NZL	Norfolk Island	Y	Y	Y	Y	171	271	44	Australasia	Island	II. Tropical (savanna)	S	NEW	167.95	-29.03	37.88	1398.44	742.9	145	33394.1	7.58	0.2001	57.2598	-3450	-241	19.32	1230.94	944.9	1.3027
585	NGA	Nigeria	Y	Y	Y	Y	4715	193	19	Africa	Continent	I. Tropical (equatorial)	N	OLD	8.1	9.59	909687			223.29	1929.38	309266	0.34	148.437			26.41	1171.29	1854.94	0.6314
586	NIC	Nicaragua	Y	Y	Y	Y	5796	671	7	Southern America	Continent	I. Tropical (equatorial)	N	NEW	-85.03	12.84	129203			267.84	2189.42	21186.9	0.164	43.926			25.06	2286.25	1560.83	1.4648
587	NLD	Netherlands	Y	Y	Y	Y	1490	230	21	Europe	Continent	VI. Nemoral	N	OLD	5.62	52.23	34534.7			19.04	38189.7	8808.97	0.2551	479.825			9.28	782.04	668.79	1.1693
588	NOR	Norway	Y	Y	Y	Y	1253	595	12	Europe	Continent	VIII. Cold temperate (boreal)	N	OLD	14.39	64.47	293903			357.85	50490.9	7725.78	0.0263	15.7465			1.04	976.02	405.57	2.4065
589	NOR	Jan Mayen	Y	N	Y	N	67	4		Europe	Island	IX. Arctic	N	OLD	-8.57	70.94	1.91	1000	500	10.55	36583	0	0	9.42408	uncolonized	uncolonized	-0.93	704	201	3.5025
590	NOR	Svalbard	Y	N	Y	N	180	6		Europe	Island	IX. Arctic	N	OLD	22.98	78.95	1639.44	213.57	213.57	105.67	36583	0	0	1.61153	-400	-109	-5.95	313.74	154.15	2.0353
591	NPL	Nepal	Y	Y	Y	Y	6973	154	18	Asia Tropical	Continent	II. Tropical (savanna)	N	OLD	83.93	28.25	148043			1740.8	999.76	27043.3	0.1827	195.226			14.22	1378.49	1177.45	1.1707
592	NRU	Nauru	Y	Y	Y	Y	60	368	25	Pacific Islands	Island	I. Tropical (equatorial)	S	NEW	166.93	-0.53	22.15	2860.08	686.02	11.05	6233.9	0	0	451.467	-3000	-127	27.71	2060.64	1347.59	1.5291
593	NZL	New Zealand	Y	Y	Y	Y	2151	1726	140	Australasia	Island	V. Warm temperate	S	NEW	171.47	-41.83	268495	1646.43	1646.43	442.83	33394.1	32131.6	0.1197	12.7274	-750	-246	10.18	1659.54	867.42	1.9132
594	PAN	Panama	Y	Y	Y	Y	9147	263	8	Southern America	Continent	I. Tropical (equatorial)	N	NEW	-80.1	8.51	74135.2			413.04	10188	6684.37	0.0902	34.5591			25.04	2567.76	1513.89	1.6961
595	PER	Peru	Y	Y	Y	Y	17900	314	29	Southern America	Continent	I. Tropical (equatorial)	S	NEW	-74.38	-9.15	1.28987e+06			1630.97	7410.98	42826.8	0.0332	22.2308			19.19	1561.97	1549.91	1.0078
596	PHL	Philippines	Y	Y	Y	Y	9200	628	49	Asia Tropical	Island	I. Tropical (equatorial)	N	OLD	122.9	11.81	279862	72.39	72.39	393.18	3193.63	95913	0.3427	325.436	-32000	-450	25.33	2560.17	1521.47	1.6827
597	POL	Poland	Y	Y	Y	Y	2283	386	25	Europe	Continent	VI. Nemoral	N	OLD	19.42	52.12	313468			131.44	16700.9	143749	0.4586	122.878			7.61	596.67	722.44	0.8259
598	USA	Puerto Rico	Y	Y	Y	Y	2538	795	145	Southern America	Island	II. Tropical (savanna)	N	NEW	-66.47	18.22	8970.47	765.04	61.73	228.53	26435.7	961.21	0.1072	439.694	-6900	-522	24.24	1813.22	1572.59	1.153
599	PRK	North Korea	Y	Y	Y	Y	2898	71	18	Asia Temperate	Continent	VI. Nemoral	N	OLD	127.18	40.14	122852			515.17	1800	26215.2	0.2134	189.673			5.73	1007.05	850.39	1.1842
600	PRT	Azores	Y	Y	Y	Y	1086	760	16	Africa	Island	VI. Nemoral	N	OLD	-27.3	38.33	2568.52	1372.12	1372.12	274.81	19785.7	99.68	0.0388	92.5825	-4500	-576	15.74	1116.68	783.99	1.4244
601	PRT	Desertas	Y	N	Y	N	182	13		Africa	Island	V. Warm temperate	N	OLD	-16.51	32.51	13.97	610.71	20.25	139.42	uninhabited	0	0	0	uncolonized	uncolonized	18.16	545.8	901.42	0.6055
602	PRT	Madeira	Y	Y	Y	Y	650	789	13	Africa	Island	V. Warm temperate	N	OLD	-17	32.75	740.94	560	450	413.77	19785.7	140.55	0.1897	346.035	uncolonized	-595	15.11	686.64	861.75	0.7968
603	PRT	Porto Santo	Y	N	Y	N	330	92		Africa	Island	V. Warm temperate	N	OLD	-16.34	33.07	40.33	640.12	41.79	74.11	19785.7	24.2	0.6	135.929	uncolonized	-595	18.23	436.45	872.23	0.5004
604	PRT	Salvage Islands	Y	N	Y	N	81	15		Africa	Island	V. Warm temperate	N	OLD	-15.92	30.11	4.85	375.78	165	42	uninhabited	0	0	0	uncolonized	-577	19.3	373	1013	0.3682
605	PYF	Agakauitai	Y	N	Y	N	19	34		Pacific Islands	Island	I. Tropical (equatorial)	S	NEW	-135.04	-23.17	0.92	5800	1	73	uninhabited	0	0	0	-1000	uncolonized	23.1	1728	1061	1.6287
606	FRA	Marotiri	Y	N	Y	N	7	4		Pacific Islands	Island	I. Tropical (equatorial)	S	NEW	-143.49	-27.89	0.18	5300	80	52.5	uninhabited	0	0	0	uncolonized	uncolonized	23.1	2663	961	2.7711
607	FRA	Maria Australes	Y	N	Y	N	23	4		Pacific Islands	Island	I. Tropical (equatorial)	S	NEW	-154.7	-21.81	2.05	5200	200	0.5	uninhabited	0	0	0	uncolonized	uncolonized	23.5	1923	1124	1.7109
608	FRA	Raivavae	Y	N	Y	N	166	267		Pacific Islands	Island	I. Tropical (equatorial)	S	NEW	-147.65	-23.87	19.11	6000	200	88.08	23583	0.02	0.001	47.3574	-3500	-240	23.1	2079.42	1068.33	1.9464
609	FRA	Rimatara	Y	N	Y	N	80	192		Pacific Islands	Island	I. Tropical (equatorial)	S	NEW	-152.81	-22.65	8.43	5600	160	47.5	23583	0.25	0.0297	94.5433	-3500	-204	23.5	1923	1124	1.7109
610	FRA	Rurutu	Y	N	Y	N	150	421		Pacific Islands	Island	I. Tropical (equatorial)	S	NEW	-151.35	-22.47	34.66	5523.64	206.5	80.6	23583	1.73	0.0499	66.9937	-3500	-246	22.93	1985.21	1115.65	1.7794
611	FRA	Tubuai	Y	N	Y	N	165	304		Pacific Islands	Island	I. Tropical (equatorial)	S	NEW	-149.48	-23.37	48.5	5672.44	210	115.48	23583	48.38	0.9975	44.7423	-3500	-238	22.33	2024.62	1085.85	1.8645
612	PYF	Bellingshausen	Y	N	Y	N	14	2		Pacific Islands	Island	I. Tropical (equatorial)	S	NEW	-154.52	-15.81	3.66	5485.46	120.42	2	uninhabited	0	0	0	-1000	uncolonized	26.85	1834	1228.5	1.4929
613	PYF	Rapa	Y	N	Y	N	207	161		Pacific Islands	Island	I. Tropical (equatorial)	S	NEW	-144.35	-27.61	48.26	5400	500	75.08	23583	0	0	10.6714	-1000	-224	23.1	2739.81	950.14	2.8836
614	FRA	Akamaru	Y	N	Y	N	20	77		Pacific Islands	Island	I. Tropical (equatorial)	S	NEW	-134.91	-23.19	2.71	5718.88	6.91	1	23583	0	0	8.11808	-1000	-181	22.9	1688	1066	1.5835
615	FRA	Aukena	Y	N	Y	N	27	56		Pacific Islands	Island	I. Tropical (equatorial)	S	NEW	-134.9	-23.13	1.83	5713.32	4.39	3.09	23583	0	0	21.8579	-1000	-181	23.5	1700.33	1071	1.5876
616	FRA	Kamaka	Y	N	Y	N	6	2		Pacific Islands	Island	I. Tropical (equatorial)	S	NEW	-134.96	-23.24	0.68	5302.1	5.21	83	uninhabited	0	0	0	-1000	uncolonized	23.1	1685	1068	1.5777
617	FRA	Makaroa	Y	N	Y	N	8	7		Pacific Islands	Island	I. Tropical (equatorial)	S	NEW	-134.97	-23.22	0.38	5302.42	4.65	0	uninhabited	0	0	0	-1000	uncolonized	23.1	1685	1068	1.5777
618	FRA	Mangareva	Y	N	Y	N	80	335		Pacific Islands	Island	II. Tropical (savanna)	S	NEW	-134.97	-23.11	15.72	5715.51	51.42	53.89	23583	0.02	0.0013	78.8168	-1000	-218	22.9	1706.74	1063.26	1.6052
619	FRA	Taravai	Y	N	Y	N	20	95		Pacific Islands	Island	I. Tropical (equatorial)	S	NEW	-135.04	-23.15	5.59	5723.07	2.13	26.67	23583	0	0	1.61002	-1000	-181	22.9	1676.67	1068.44	1.5693
620	FRA	Tauna	Y	N	Y	N	7	2		Pacific Islands	Island	I. Tropical (equatorial)	S	NEW	-134.85	-23.15	0.03	5288.35	0.12	0	uninhabited	0	0	0	-1000	uncolonized	23.1	1705	1072	1.5905
621	FRA	Tekava	Y	N	Y	N	6	1		Pacific Islands	Island	I. Tropical (equatorial)	S	NEW	-134.85	-23.16	0.1	5289.2	0.11	0	uninhabited	0	0	0	-1000	uncolonized	23.1	1705	1072	1.5905
622	FRA	Temoe	Y	N	Y	N	9	4		Pacific Islands	Island	I. Tropical (equatorial)	S	NEW	-134.48	-23.35	21.81	5800	50	1	uninhabited	0	0	0	-1000	uncolonized	23.1	1688	1062	1.5895
623	FRA	Tarauru Roa	Y	N	Y	N	8	1		Pacific Islands	Island	I. Tropical (equatorial)	S	NEW	-134.85	-23.11	0.93	5285.86	0.17	7	uninhabited	0	0	0	-1000	uncolonized	23.1	1705	1072	1.5905
624	PYF	Henderson	Y	N	Y	N	63	7		Pacific Islands	Island	II. Tropical (savanna)	S	NEW	-128.32	-24.38	44.55	5257.67	1635.13	12.66	uninhabited	0	0	0	uncolonized	uncolonized	22.2	1432.75	1005.88	1.4244
625	FRA	Eiao	Y	N	Y	N	46	62		Pacific Islands	Island	I. Tropical (equatorial)	S	NEW	-140.69	-8	41.06	4768.6	96.35	159.9	uninhabited	0	0	0	-1600	uncolonized	26.4	1219.36	1376.1	0.8861
626	FRA	Fatu Hiva	Y	N	Y	N	175	303		Pacific Islands	Island	I. Tropical (equatorial)	S	NEW	-138.64	-10.47	95.29	4833.86	69.7	230.46	23583	0	0	6.41201	-1600	-420	26.6	1448.05	1361.98	1.0632
627	FRA	Fatu Huku	Y	N	Y	N	7	9		Pacific Islands	Island	I. Tropical (equatorial)	S	NEW	-138.93	-9.44	0.59	7300	25	180	uninhabited	0	0	0	-1600	uncolonized	28	1249	1428	0.8746
628	FRA	Hatutaa	Y	N	Y	N	28	29		Pacific Islands	Island	I. Tropical (equatorial)	S	NEW	-140.57	-7.92	8.41	4753.61	5	132.9	uninhabited	0	0	0	-1600	uncolonized	26.4	1230.36	1381	0.8909
629	FRA	Hiva Oa	Y	N	Y	N	205	430		Pacific Islands	Island	I. Tropical (equatorial)	S	NEW	-139.01	-9.77	319.39	4801.73	131.9	244.81	23583	0.32	0.001	6.85682	-1600	-420	26.5	1511.23	1365.47	1.1067
630	FRA	Mohotani	Y	N	Y	N	35	49		Pacific Islands	Island	I. Tropical (equatorial)	S	NEW	-138.83	-9.99	20.1	4806.22	15	138.91	uninhabited	0	0	0	-1600	uncolonized	26.5	1385.33	1396.63	0.9919
631	FRA	Nuku Hiva	Y	N	Y	N	254	569		Pacific Islands	Island	I. Tropical (equatorial)	S	NEW	-140.14	-8.87	346.62	4804.89	1371.28	289.01	23583	0.35	0.001	8.55692	-1700	-235	26.5	1274.64	1349.49	0.9445
632	FRA	Tahuata	Y	N	Y	N	85	148		Pacific Islands	Island	I. Tropical (equatorial)	S	NEW	-139.09	-9.94	71.91	4821.31	3.44	185.09	23583	0	0	9.77611	-1600	-420	26.6	1430.5	1382.94	1.0344
633	FRA	Ua Huka	Y	N	Y	N	97	314		Pacific Islands	Island	I. Tropical (equatorial)	S	NEW	-139.55	-8.91	91.63	7300	42.74	158.45	23583	0.09	0.001	6.77726	-1600	-224	28	1208.61	1389.49	0.8698
634	FRA	Ua Pou	Y	N	Y	N	90	270		Pacific Islands	Island	I. Tropical (equatorial)	S	NEW	-140.07	-9.4	108.79	4846.44	42.36	188.72	23583	0.11	0.001	19.9743	-1600	-224	26.6	1206.63	1372.15	0.8794
635	PYF	Oeno	Y	N	Y	N	16	3		Pacific Islands	Island	I. Tropical (equatorial)	S	NEW	-130.74	-23.93	2.9	5535.85	246.64	2.5	uninhabited	0	0	0	-3500	uncolonized	23.1	1474	1026	1.4366
636	GBR	Pitcairn Island	Y	Y	Y	Y	81	90	16	Pacific Islands	Island	II. Tropical (savanna)	S	NEW	-130.11	-25.07	4.92	5341.71	191.65	22.5	23583	0.01	0.002	13.8211	-3500	-225	22.3	1533.5	985.17	1.5566
637	PYF	Bora Bora	Y	N	Y	N	140	88		Pacific Islands	Island	I. Tropical (equatorial)	S	NEW	-151.74	-16.49	32.75	6000	20	71.49	23583	0.03	0.0009	293.069	-2400	-195	26.34	2047.76	1196.38	1.7116
638	PYF	Huahine	Y	N	Y	N	164	72		Pacific Islands	Island	I. Tropical (equatorial)	S	NEW	-151	-16.75	82.05	6000	30	93.91	23583	0.16	0.002	76.819	-1000	-246	25.97	1962.35	1231.7	1.5932
639	PYF	Maiao	Y	N	Y	N	25	17		Pacific Islands	Island	I. Tropical (equatorial)	S	NEW	-150.63	-17.66	13.09	5785.22	73.18	3.62	23583	0.01	0.0008	22.8419	-1000	-248	25.99	1827	1272.71	1.4355
640	PYF	Maupiti	Y	N	Y	N	163	87		Pacific Islands	Island	I. Tropical (equatorial)	S	NEW	-152.27	-16.44	13.46	5700	50	39.31	23583	0.01	0.0007	90.8618	-1150	-293	26.59	1980.6	1199.33	1.6514
641	PYF	Mehetia	Y	N	Y	N	43	27		Pacific Islands	Island	I. Tropical (equatorial)	S	NEW	-148.07	-17.88	2.52	6026.2	111.35	62.5	uninhabited	0	0	0	-1000	uncolonized	26	1725	1251	1.3789
642	PYF	Moorea	Y	N	Y	N	262	317		Pacific Islands	Island	I. Tropical (equatorial)	S	NEW	-149.83	-17.53	134.38	5868.46	16.05	141.16	23583	6.72	0.05	120.487	-1000	-265	25.06	1877.59	1285.59	1.4605
643	PYF	Mopelia	Y	N	Y	N	23	12		Pacific Islands	Island	I. Tropical (equatorial)	S	NEW	-153.94	-16.8	5.99	5494.81	232.62	2	23583	0	0	1.66945	-1000	-98	26.6	1803	1216	1.4827
644	PYF	Raiatea	Y	N	Y	N	284	270		Pacific Islands	Island	I. Tropical (equatorial)	S	NEW	-151.44	-16.82	173.62	6000	5	154.5	23583	1.39	0.008	72.2555	-1000	-246	25.6	2070.52	1201.9	1.7227
645	PYF	Tahaa	Y	N	Y	N	157	109		Pacific Islands	Island	I. Tropical (equatorial)	S	NEW	-151.49	-16.62	94.9	6000	5	98.18	23583	0.1	0.0011	55.0053	-1000	-246	26.01	2043.44	1202.6	1.6992
646	PYF	Tetiaroa	Y	N	Y	N	44	18		Pacific Islands	Island	I. Tropical (equatorial)	S	NEW	-149.57	-17	6.25	6000	50	3.5	23583	0	0	0.16	-1000	-246	26.2	1711	1306.38	1.3097
647	PYF	Tahiti	Y	N	Y	N	477	1346		Pacific Islands	Island	I. Tropical (equatorial)	S	NEW	-149.4	-17.68	1053.13	6000	2367.25	327.24	23583	105.13	0.0998	174.38	-1700	-219	23.59	2076.27	1240.05	1.6743
648	PYF	Tupai	Y	N	Y	N	36	13		Pacific Islands	Island	I. Tropical (equatorial)	S	NEW	-151.82	-16.26	11.15	5700	20	1.25	uninhabited	0	0	0	-1000	uncolonized	26.77	1984.67	1203	1.6498
649	FRA	Ahunui	Y	N	Y	N	10	1		Pacific Islands	Island	I. Tropical (equatorial)	S	NEW	-140.41	-19.64	6.19	5749.1	132.95	1.47	uninhabited	0	0	0	-1300	uncolonized	25.1	1482.67	1101.22	1.3464
650	FRA	Anaa	Y	N	Y	N	24	7		Pacific Islands	Island	I. Tropical (equatorial)	S	NEW	-145.52	-17.4	45.33	6200	65	1.86	23583	0	0	10.964	-1300	-247	25.2	1608.64	1182.97	1.3598
651	FRA	Apataki	Y	N	Y	N	7	1		Pacific Islands	Island	I. Tropical (equatorial)	S	NEW	-146.32	-15.4	35.99	6000	20	0.85	23583	0	0	9.72492	-1300	-293	26.2	1590.74	1198.66	1.3271
652	FRA	Fakahina	Y	N	Y	N	8	1		Pacific Islands	Island	I. Tropical (equatorial)	S	NEW	-140.13	-15.99	15.64	5409.92	211.36	1.67	23583	0	0	9.91049	-1300	-494	26.2	1287.62	1183.48	1.088
653	FRA	Fangataufa	Y	N	Y	N	13	3		Pacific Islands	Island	I. Tropical (equatorial)	S	NEW	-138.75	-22.24	11.93	5600	40	6	uninhabited	0	0	0	-1300	uncolonized	23.1	1446	1101	1.3134
654	FRA	Hao	Y	N	Y	N	29	35		Pacific Islands	Island	I. Tropical (equatorial)	S	NEW	-140.87	-18.26	46.33	5700	20	1.57	23583	0	0	23.0088	-1300	-409	24.6	1431.85	1103.02	1.2981
655	FRA	Hiti	Y	N	Y	N	8	1		Pacific Islands	Island	I. Tropical (equatorial)	S	NEW	-144.1	-16.72	3.97	5742.6	118.38	0.5	uninhabited	0	0	0	-1300	uncolonized	25.9	1531	1155.25	1.3253
656	FRA	Kaukura	Y	N	Y	N	9	1		Pacific Islands	Island	I. Tropical (equatorial)	S	NEW	-146.71	-15.73	20.25	6000	20	1.02	23583	0	0	23.4568	-1300	-241	26.2	1598.28	1213.31	1.3173
657	FRA	Mataiva	Y	N	Y	N	5	1		Pacific Islands	Island	I. Tropical (equatorial)	S	NEW	-148.67	-14.89	23.7	5915.72	107.77	3.2	23583	0.02	0.0008	11.8143	-1300	-195	26.9	1670.34	1255.24	1.3307
658	FRA	Manihi	Y	N	Y	N	25	16		Pacific Islands	Island	I. Tropical (equatorial)	S	NEW	-145.95	-14.4	24.79	5679.95	97.05	1.1	23583	0	0	27.6321	-1300	-399	26.8	1572.65	1185.13	1.327
659	FRA	Matureivavao	Y	N	Y	N	18	2		Pacific Islands	Island	I. Tropical (equatorial)	S	NEW	-136.4	-21.47	8.5	5664.58	75.67	0.5	uninhabited	0	0	0	-1300	uncolonized	24	1559	1095.85	1.4226
660	FRA	Moruroa	Y	N	Y	N	11	25		Pacific Islands	Island	I. Tropical (equatorial)	S	NEW	-138.89	-21.85	21.3	5600	50	3	uninhabited	0	0	0	-1300	uncolonized	23.1	1453.04	1100.2	1.3207
661	FRA	Marutea Sud	Y	N	Y	N	7	1		Pacific Islands	Island	I. Tropical (equatorial)	S	NEW	-135.56	-21.52	21.83	5300	65	2.07	23583	0	0	8.15392	-1300	-409	23.1	1572.15	1098.11	1.4317
662	FRA	Nengonengo	Y	N	Y	N	7	1		Pacific Islands	Island	I. Tropical (equatorial)	S	NEW	-141.82	-18.75	12.14	5800	60	2.5	uninhabited	0	0	0	-1300	uncolonized	24.6	1495	1105.42	1.3524
663	FRA	Niau	Y	N	Y	N	57	85		Pacific Islands	Island	I. Tropical (equatorial)	S	NEW	-146.35	-16.16	25.36	5856.31	55.97	2.61	23583	0	0	8.91167	-1300	-195	26.3	1601.65	1204.74	1.3295
664	FRA	Rangiroa	Y	N	Y	N	41	43		Pacific Islands	Island	I. Tropical (equatorial)	S	NEW	-147.57	-15.14	98.77	6000	15	2.05	23583	0.1	0.001	25.9897	-1300	-399	26.2	1602.18	1235.61	1.2967
665	FRA	Taiaro	Y	N	Y	N	10	1		Pacific Islands	Island	I. Tropical (equatorial)	S	NEW	-144.63	-15.74	6.14	5700.18	132.04	1	23583	0	0	0.651466	-1300	-180	26.5	1542.83	1161.83	1.3279
666	FRA	Tenararo	Y	N	Y	N	19	2		Pacific Islands	Island	I. Tropical (equatorial)	S	NEW	-136.75	-21.31	4.15	5673.46	6.7	3.89	uninhabited	0	0	0	-1300	uncolonized	24	1540.67	1098.17	1.4029
667	FRA	Tenarunga	Y	N	Y	N	19	20		Pacific Islands	Island	I. Tropical (equatorial)	S	NEW	-136.54	-21.35	5.94	5663.35	15.7	2.5	uninhabited	0	0	0	-1300	uncolonized	24	1545.22	1097.78	1.4076
668	FRA	Tikehau	Y	N	Y	N	43	55		Pacific Islands	Island	I. Tropical (equatorial)	S	NEW	-148.17	-15.01	36.94	6000	15	0.63	23583	0.04	0.0011	14.3205	-1300	-200	26.2	1631.23	1250.13	1.3048
669	FRA	Takapoto	Y	N	Y	N	31	1		Pacific Islands	Island	I. Tropical (equatorial)	S	NEW	-145.21	-14.63	18.91	5647.83	9.36	3.2	23583	0	0	20.0952	-1300	-399	26.7	1572.89	1156.86	1.3596
670	FRA	Takume	Y	N	Y	N	14	2		Pacific Islands	Island	I. Tropical (equatorial)	S	NEW	-142.19	-15.79	17.31	5900	8	3.5	23583	0	0	6.70133	-1300	-409	25.2	1401	1164	1.2036
671	FRA	Tepoto Nord	Y	N	Y	N	13	3		Pacific Islands	Island	I. Tropical (equatorial)	S	NEW	-141.43	-14.1	2.67	5336.42	196.2	3.54	23583	0	0	22.8464	-1300	-250	26.5	1277.75	1228	1.0405
672	FRA	Toau	Y	N	Y	N	26	15		Pacific Islands	Island	I. Tropical (equatorial)	S	NEW	-146.02	-15.85	16.51	5803.14	27.12	3.3	23583	0	0	1.09025	-1300	-241	26.6	1588.1	1193.8	1.3303
673	FRA	Vahanga	Y	N	Y	N	18	13		Pacific Islands	Island	I. Tropical (equatorial)	S	NEW	-136.65	-21.33	5.47	5669.5	7.63	0.94	uninhabited	0	0	0	-1300	uncolonized	24.5	1545	1097.89	1.4072
674	QAT	Qatar	Y	Y	Y	Y	270	127	1	Asia Temperate	Continent	III. Subtropical (arid)	N	OLD	51.19	25.31	10598.6			17.89	71510.2	150.93	0.0142	85.5989			26.83	73.23	1680.49	0.0436
675	ROU	Romania	Y	Y	Y	Y	3123	108	10	Europe	Continent	VI. Nemoral	N	OLD	24.96	45.85	237672			386.66	9376.19	99056	0.4168	93.7259			9	627.04	873.19	0.7181
676	RUS	Anuchina	Y	N	Y	N	80	16		Asia Temperate	Island	VIII. Cold temperate (boreal)	N	OLD	146	43.37	2.35	699.14	2.89	0.47	uninhabited	0	0	0	uncolonized	uncolonized	6.03	1154.67	571.75	2.0195
677	RUS	Demina	Y	N	Y	N	39	2		Asia Temperate	Island	VIII. Cold temperate (boreal)	N	OLD	146.16	43.42	0.6	55.07	4.36	16.5	uninhabited	0	0	0	uncolonized	uncolonized	6	1183	559	2.1163
678	RUS	Ekarma	Y	N	Y	N	46	2		Asia Temperate	Island	VIII. Cold temperate (boreal)	N	OLD	153.95	48.95	33.07	288.9	8.44	203.14	uninhabited	0	0	0	uncolonized	uncolonized	0.25	1482.48	354.97	4.1764
679	RUS	Ketoi	Y	N	Y	N	219	1		Asia Temperate	Island	VIII. Cold temperate (boreal)	N	OLD	152.48	47.34	71.44	497.19	19	257.67	uninhabited	0	0	0	uncolonized	uncolonized	0.7	1617.46	364.88	4.4329
680	RUS	Makanrushi	Y	N	Y	N	106	2		Asia Temperate	Island	VIII. Cold temperate (boreal)	N	OLD	154.44	49.78	50.91	199.53	28.38	271.6	uninhabited	0	0	0	uncolonized	uncolonized	-0.32	1407.43	343.33	4.0994
681	RUS	Matuwa	Y	N	Y	N	131	3		Asia Temperate	Island	VIII. Cold temperate (boreal)	N	OLD	153.22	48.08	52.01	397.82	89.26	311.22	uninhabited	0	0	0	uncolonized	uncolonized	0.65	1548.18	362.96	4.2654
682	RUS	Polonskogo	Y	N	Y	N	117	10		Asia Temperate	Island	VIII. Cold temperate (boreal)	N	OLD	146.32	43.63	10.5	704.17	11.67	3.22	uninhabited	0	0	0	uncolonized	uncolonized	5.7	1216	535.5	2.2708
683	RUS	Storozhevoy	Y	N	Y	N	11	3		Asia Temperate	Island	VIII. Cold temperate (boreal)	N	OLD	145.89	43.38	0.12	40.32	3.41	0	uninhabited	0	0	0	uncolonized	uncolonized	6	1140	577	1.9757
684	RUS	Tanfilyeva	Y	N	Y	N	148	20		Asia Temperate	Island	VIII. Cold temperate (boreal)	N	OLD	145.92	43.44	13.2	689.04	7.86	6.11	uninhabited	0	0	0	uncolonized	uncolonized	5.9	1146.67	572.54	2.0028
685	RUS	Ushishir	Y	N	Y	N	103	1		Asia Temperate	Island	VIII. Cold temperate (boreal)	N	OLD	152.82	47.52	5.47	466.76	25.95	47.01	uninhabited	0	0	0	uncolonized	uncolonized	2.41	1519.29	395.09	3.8454
686	RUS	Iuriy	Y	N	Y	N	165	16		Asia Temperate	Island	VIII. Cold temperate (boreal)	N	OLD	146.06	43.42	10.51	700.07	1.53	11.79	uninhabited	0	0	0	uncolonized	-216	5.91	1170.6	563.27	2.0782
687	RUS	Zelenyj	Y	N	Y	N	156	22		Asia Temperate	Island	VIII. Cold temperate (boreal)	N	OLD	146.14	43.51	58.61	700.02	25.38	6.28	uninhabited	0	0	0	uncolonized	uncolonized	5.81	1187.3	551.99	2.1509
688	RUS	Lipetzk District	Y	N	Y	Y	1224	154	71	Europe	Continent	VI. Nemoral	N	OLD	39.13	52.65	24203.7			34.05	12891.1	15459.2	0.6387	52.1609			5.52	564.66	735.22	0.768
689	RUS	Republic of Mordovia	Y	N	Y	Y	1015	164	55	Europe	Continent	VI. Nemoral	N	OLD	44.47	54.37	25997.8			42.15	7415	11569.4	0.445	38.0285			4.24	551.28	675.67	0.8159
690	RUS	Moscow District	Y	N	Y	Y	1117	649	86	Europe	Continent	VIII. Cold temperate (boreal)	N	OLD	37.65	55.66	46880.1			39.4	32714.5	7692.96	0.1641	343.726			4.6	636.55	646.11	0.9852
691	RUS	Ryazan District	Y	N	Y	Y	1012	140	58	Europe	Continent	VI. Nemoral	N	OLD	40.62	54.33	39768			29.24	8915.79	16011.8	0.4026	34.7636			4.83	572.73	692.11	0.8275
692	RUS	Altai Republic	Y	N	Y	Y	1963	37	2	Asia Temperate	Continent	VIII. Cold temperate (boreal)	N	OLD	87.03	50.73	92523.4			691.1	6244	5630.58	0.0609	41.2012			-2.32	442.5	601.27	0.7359
693	RUS	Irkutsk Oblast	Y	N	Y	Y	1837	59	3	Asia Temperate	Continent	VIII. Cold temperate (boreal)	N	OLD	106.36	57.1	773670			321.97	13167.3	15607.8	0.0202	3.59864			-5.18	410.77	592.75	0.693
694	RUS	Krasnoyarsky Krai	Y	N	Y	N	2244	67	0	Asia Temperate	Continent	VIII. Cold temperate (boreal)	N	OLD	95.97	67.08	2.28988e+06			264.09	15062	33321.6	0.0146	1.26901			-9.97	400.94	389.45	1.0295
695	RUS	Novosibirsk Region	Y	N	Y	Y	1168	44	1	Asia Temperate	Continent	VIII. Cold temperate (boreal)	N	OLD	79.77	55.28	177820			47.08	10755	64158.8	0.3608	16.0855			0.44	409.78	661.39	0.6196
696	RUS	Omsk Region	Y	N	Y	Y	1007	72	2	Asia Temperate	Continent	VIII. Cold temperate (boreal)	N	OLD	73.35	56.12	141007			19.98	11142	50214.5	0.3561	15.6447			0.35	424.22	638.32	0.6646
697	RUS	Republic of Buryatia	Y	N	Y	Y	2043	41	1	Asia Temperate	Continent	VIII. Cold temperate (boreal)	N	OLD	109.5	53.55	352374			463.21	8351	8271.21	0.0235	3.0531			-5.56	434.35	590.07	0.7361
698	RUS	Republic of Khakassia	Y	N	Y	Y	1525	26	1	Asia Temperate	Continent	VIII. Cold temperate (boreal)	N	OLD	89.9	53.39	61570.2			469	10460	12516	0.2033	11.518			-0.99	452.79	658.39	0.6877
699	RUS	Republic of Tyva	Y	N	Y	Y	1867	17	0	Asia Temperate	Continent	VIII. Cold temperate (boreal)	N	OLD	94.79	51.58	169686			502.59	5911	6205.83	0.0366	1.8978			-6.16	428.14	604.48	0.7083
700	RUS	Tomsk Oblast	Y	N	Y	Y	986	60	1	Asia Temperate	Continent	VIII. Cold temperate (boreal)	N	OLD	82.14	58.5	314771			33.31	16179.4	13138.2	0.0417	3.2875			-1.3	513.85	588.74	0.8728
701	RUS	Zabaykalsky Krai	Y	N	Y	Y	1735	22	1	Asia Temperate	Continent	VIII. Cold temperate (boreal)	N	OLD	116.2	52.84	431827			309.04	8699.15	15830.8	0.0367	2.80837			-5.33	408.77	645.14	0.6336
702	RUS	Tula	Y	N	Y	Y	1009	150	52	Europe	Continent	VI. Nemoral	N	OLD	37.56	53.89	25509.8			29.45	9052.44	13909.3	0.5453	74.8988			4.88	618.19	684.21	0.9035
703	RUS	Tver District	Y	N	Y	Y	1255	178	49	Europe	Continent	VIII. Cold temperate (boreal)	N	OLD	34.71	57.09	84465.5			43.38	9571.78	8834.37	0.1046	20.3257			3.89	628.26	624.61	1.0058
704	RUS	Voronezh District	Y	N	Y	Y	1741	209	69	Europe	Continent	VI. Nemoral	N	OLD	40.22	50.97	52178			37.36	8369.43	31088.9	0.5958	48.647			6.51	519.61	784	0.6628
705	RWA	Rwanda	Y	Y	Y	Y	2500	229	6	Africa	Continent	II. Tropical (savanna)	S	OLD	29.94	-1.99	24924.7			352.5	526	11192.6	0.4491	397.497			18.96	1145.48	1519.95	0.7536
706	SAU	Saudi Arabia	Y	Y	Y	Y	2253	50	10	Asia Temperate	Continent	III. Subtropical (arid)	N	OLD	44.54	24.12	1.92173e+06			397.52	19326.6	506.84	0.0003	14.3626			24.57	94.52	1845.15	0.0512
707	SDN	Sudan inkl SdSudan	Y	Y	Y	Y	3156	59	9	Africa	Continent	III. Subtropical (arid)	N	OLD	30.05	13.83	2.48695e+06			184.54	1580.15	163010	0.0655	5.97618			26.79	414.06	2083.94	0.1987
708	SEN	Senegal	Y	Y	Y	Y	2500	97	9	Africa	Continent	II. Tropical (savanna)	N	OLD	-14.46	14.37	196705			41.21	1415.5	37961.1	0.193	63.658			27.64	668.98	2038.86	0.3281
709	SGP	Singapore	Y	Y	Y	Y	2156	221	68	Asia Tropical	Island	I. Tropical (equatorial)	N	OLD	103.82	1.36	673.7	1	1	12.55	46596.7	0	0	4191.81	-47000	-196	26.91	2415.21	1552.32	1.5559
710	GBR	South Georgia Islands	Y	Y	Y	Y	26	31	1	Antarctica	Island	IX. Arctic	S	NEW	-36.38	-54.49	3718.15	1260.28	1513.85	415.34	34267	0	0	0.00806853	uncolonized	-111	-0.37	1689.38	365.08	4.6274
711	GBR	Gough Island	Y	N	Y	N	56	12		Antarctica	Island	VI. Nemoral	S	NEW	-9.94	-40.32	72.11	2800	350	256.91	34267	0	0	0.0832062	uncolonized	-115	9.73	3232.4	635.84	5.0837
712	GBR	Inaccessible Island	Y	N	Y	N	52	19		Antarctica	Island	II. Tropical (savanna)	S	NEW	-12.68	-37.3	14.7	2811.68	32.39	152.03	uninhabited	0	0	0	uncolonized	-199	12.89	1790.74	739.19	2.4226
713	GBR	Nightingale	Y	N	Y	N	30	5		Antarctica	Island	II. Tropical (savanna)	S	NEW	-12.48	-37.42	3.46	2794.65	18.29	45.96	uninhabited	0	0	0	uncolonized	uncolonized	14.23	1732.67	762.25	2.2731
714	GBR	Tristan da Cunha	Y	N	Y	N	62	82		Antarctica	Island	II. Tropical (savanna)	S	OLD	-12.29	-37.11	98.06	2776.61	2417.94	460.62	34267	0.1	0.001	2.69223	uncolonized	-205	10.85	1892.67	691.7	2.7363
715	SLE	Sierra Leone	Y	Y	Y	Y	2090	76	2	Africa	Continent	I. Tropical (equatorial)	N	OLD	-11.78	8.55	72808.4			183.73	727.1	5476.79	0.0752	84.3936			26.06	2722.53	1712.19	1.5901
716	SOM	Somalia	Y	Y	Y	Y	3028	63	5	Africa	Continent	III. Subtropical (arid)	N	OLD	45.85	6.07	635246			374.71	111	10636.8	0.0167	14.3547			26.38	270.16	1888.9	0.143
717	FRA	St Pierre and Miquelon	Y	Y	Y	Y	520	198	26	Northern America	Island	II. Tropical (savanna)	N	NEW	-56.31	46.93	255.23	25	18.01	58.17	31299.3	27.91	0.1094	20.7969	-8000	-345	4.94	1358.24	577.15	2.3534
718	STP	Sao Tome and Principe	N	Y	N	Y	803	314	1	Africa	Island	I. Tropical (equatorial)	N	OLD	6.6	0.22	704.9	221	221	332.83	1128	4.49	0.0064	283.131	uncolonized	-530	22.17	2500.62	1296.19	1.9292
719	SUR	Suriname	Y	Y	Y	Y	5018	116	28	Southern America	Continent	I. Tropical (equatorial)	N	NEW	-55.92	4.12	142529			119.97	8321.1	587.84	0.0041	3.30307			26.31	2254.84	1619.86	1.392
720	SVK	Slovakia	Y	Y	Y	Y	3124	162	34	Europe	Continent	VI. Nemoral	N	OLD	19.48	48.7	48457.8			310.33	19288.4	15795.9	0.326	112.417			7.68	745.32	802.2	0.9291
721	SVN	Slovenia	Y	Y	Y	Y	2800	230	32	Europe	Continent	VI. Nemoral	N	OLD	14.83	46.12	20421.1			352.32	24901.7	2201.1	0.1078	100.778			8.84	1181	819.42	1.4413
722	SWE	Sweden	Y	Y	Y	Y	1638	874	40	Europe	Continent	VIII. Cold temperate (boreal)	N	OLD	16.73	62.77	442884			254.77	36132.6	25816.6	0.0583	20.3915			2.25	628.98	495.09	1.2704
723	SWZ	Swaziland	Y	Y	Y	Y	2715	315	10	Africa	Continent	II. Tropical (savanna)	S	OLD	31.49	-26.58	16784.1			372.1	2956.7	1913.29	0.114	67.5082			19.69	857.61	1467.94	0.5842
724	SYC	African Banks	Y	N	Y	N	13	2		Africa	Island	I. Tropical (equatorial)	S	OLD	53.39	-4.88	0.07	1151.58	26.82	0	uninhabited	0	0	0	uncolonized	uncolonized	26.3	1681	1103	1.524
725	SYC	Aldabra	Y	Y	Y	Y	214	53	1	Africa	Island	I. Tropical (equatorial)	S	OLD	46.37	-9.43	164.23	640	420	2.3	uninhabited	0	0	0	uncolonized	uncolonized	26.01	1072.27	1239.12	0.8653
726	SYC	Alphonse	Y	N	Y	N	40	27		Africa	Island	I. Tropical (equatorial)	S	OLD	52.73	-7.01	1.93	1282.64	174.55	2	10805.1	0	0	42.487	uncolonized	-245	26.3	1533	1159.67	1.3219
727	SYC	Assumption	Y	N	Y	N	115	35		Africa	Island	I. Tropical (equatorial)	S	OLD	46.51	-9.73	12.08	652	27.4	4.5	10805.1	0	0	0.57947	uncolonized	-245	26	1086	1254.08	0.866
728	SYC	Astove	Y	N	Y	N	110	32		Africa	Island	I. Tropical (equatorial)	S	OLD	47.74	-10.09	10.96	780.48	150.91	1	uninhabited	0	0	0	uncolonized	uncolonized	26.3	1032.5	1285.54	0.8032
729	SYC	Bird	Y	N	Y	N	64	88		Africa	Island	I. Tropical (equatorial)	S	OLD	55.21	-3.72	1.03	1205.57	50.88	0.5	10805.1	0	0	35.9223	uncolonized	-245	26.35	1946	1099.5	1.7699
730	SYC	Booby Island	Y	N	Y	N	9	1		Africa	Island	I. Tropical (equatorial)	S	OLD	55.67	-4.26	0.06	1287	3.69	0	uninhabited	0	0	0	uncolonized	uncolonized	26.5	2143	1105	1.9394
731	SYC	Cocos	Y	N	Y	N	7	2		Africa	Island	I. Tropical (equatorial)	S	OLD	55.87	-4.31	0.04	1306.53	0.54	0	uninhabited	0	0	0	uncolonized	uncolonized	26.5	2139	1110	1.927
732	SYC	Cosmoledo	Y	N	Y	N	107	26		Africa	Island	I. Tropical (equatorial)	S	OLD	47.57	-9.73	6.27	774.69	113.37	0.5	uninhabited	0	0	0	uncolonized	uncolonized	26.3	1030.33	1259	0.8184
733	SYC	Curieuse	Y	N	Y	N	123	124		Africa	Island	I. Tropical (equatorial)	S	OLD	55.73	-4.28	3.35	1290.27	0.91	2	uninhabited	0	0	0	uncolonized	uncolonized	26.45	2141	1104.5	1.9384
734	SYC	Darros	Y	N	Y	N	53	52		Africa	Island	I. Tropical (equatorial)	S	OLD	53.3	-5.42	1.76	1187.04	48.92	0.5	10805.1	0	0	48.2955	uncolonized	-245	26.3	1684	1115.5	1.5096
735	SYC	Denis	Y	N	Y	N	74	114		Africa	Island	I. Tropical (equatorial)	S	OLD	55.67	-3.81	1.67	1249.24	51.4	1	uninhabited	0	0	0	uncolonized	uncolonized	26.4	2007.5	1106	1.8151
736	SYC	Desroches	Y	N	Y	N	41	26		Africa	Island	I. Tropical (equatorial)	S	OLD	53.67	-5.69	4.36	1237.17	213	3.76	10805.1	0	0	11.4679	uncolonized	-245	26.3	1771.5	1122	1.5789
737	SYC	Desnoefs	Y	N	Y	N	14	15		Africa	Island	I. Tropical (equatorial)	S	OLD	53.04	-6.23	0.5	1235.76	11.82	3	uninhabited	0	0	0	uncolonized	uncolonized	26.3	1623	1139	1.4249
738	SYC	Farquhar	Y	N	Y	N	43	39		Africa	Island	I. Tropical (equatorial)	S	OLD	51.17	-10.16	9.13	1152.36	278.13	0.7	10805.1	0	0	2.30011	uncolonized	-245	26.3	1185.67	1302	0.9107
739	SYC	Felicite	Y	N	Y	N	122	81		Africa	Island	I. Tropical (equatorial)	S	OLD	55.87	-4.33	2.88	1305.74	3.07	52	10805.1	0	0	6.94444	uncolonized	-245	25.8	2170	1104	1.9656
740	SYC	Fregate	Y	N	Y	N	108	100		Africa	Island	I. Tropical (equatorial)	S	OLD	55.94	-4.59	2.3	1330.92	24.26	3	10805.1	0	0	90.4348	uncolonized	-245	26.4	2181	1110	1.9649
741	SYC	Ile St Anne	Y	N	Y	N	45	67		Africa	Island	I. Tropical (equatorial)	S	OLD	55.5	-4.61	1.46	1297.23	2.99	61.5	uninhabited	0	0	0	uncolonized	-245	26.6	2229	1089	2.0468
742	SYC	Ile aux Vaches Marines	Y	N	Y	N	15	2		Africa	Island	I. Tropical (equatorial)	S	OLD	55.43	-4.69	0.05	1300.36	0.75	0	uninhabited	0	0	0	uncolonized	uncolonized	26.6	2245	1103	2.0354
743	SYC	La Digue	Y	N	Y	N	69	77		Africa	Island	I. Tropical (equatorial)	S	OLD	55.84	-4.36	10.57	1305.3	4.64	50.82	10805.1	0.05	0.0047	208.136	uncolonized	-217	26.07	2169.71	1102.75	1.9675
744	SYC	Mahe	Y	N	Y	N	336	287		Africa	Island	I. Tropical (equatorial)	S	OLD	55.47	-4.68	163.01	1400	40	176.19	10805.1	8.15	0.05	441.691	uncolonized	-245	25.34	2267.79	1088.35	2.0837
745	SYC	Marie Louise	Y	N	Y	N	28	29		Africa	Island	I. Tropical (equatorial)	S	OLD	53.14	-6.18	0.69	1237.96	13	1.5	10805.1	0	0	21.7391	uncolonized	-115	26.3	1625	1139	1.4267
746	SYC	North Island	Y	N	Y	N	98	125		Africa	Island	I. Tropical (equatorial)	S	OLD	55.24	-4.39	2.12	1260.24	5.19	3	10805.1	0	0	69.8113	uncolonized	-245	26.4	2135.5	1101.67	1.9384
747	SYC	Platte	Y	N	Y	N	31	20		Africa	Island	I. Tropical (equatorial)	S	OLD	55.38	-5.86	0.56	1385.82	135	7.5	10805.1	0	0	5.35714	uncolonized	-245	26.4	2074	1143	1.8145
748	SYC	Poivre	Y	N	Y	N	36	39		Africa	Island	I. Tropical (equatorial)	S	OLD	53.31	-5.76	3.46	1213.49	37.28	2.35	10805.1	0	0	2.89017	uncolonized	-245	26.35	1687.5	1124	1.5013
749	SYC	Praslin	Y	N	Y	N	187	104		Africa	Island	I. Tropical (equatorial)	S	OLD	55.73	-4.32	39.32	1293.88	37.09	92.9	10805.1	0.39	0.0099	165.31	uncolonized	-245	25.97	2171.42	1098.87	1.976
750	SYC	Providence	Y	N	Y	N	14	7		Africa	Island	I. Tropical (equatorial)	S	OLD	50.99	-9.53	1.33	1149.63	64.96	1	10805.1	0.01	0.0075	4.51128	uncolonized	-245	26.3	1186.33	1272.67	0.9322
751	SYC	Remire	Y	N	Y	N	35	25		Africa	Island	I. Tropical (equatorial)	S	OLD	53.31	-5.12	0.31	1163.48	32.06	3	10805.1	0	0	19.3548	uncolonized	-245	26.3	1681	1103	1.524
752	SYC	St Francois	Y	N	Y	N	14	4		Africa	Island	I. Tropical (equatorial)	S	OLD	52.74	-7.16	0.72	1295.96	3	2.5	uninhabited	0	0	0	uncolonized	uncolonized	26.4	1522	1168	1.3031
753	SYC	Silhouette	Y	N	Y	N	269	131		Africa	Island	I. Tropical (equatorial)	S	OLD	55.23	-4.49	20.55	1266.02	19.36	143.6	10805.1	0	0	7.29927	uncolonized	-245	25.3	2195.91	1084	2.0257
754	SYC	St Pierre	Y	N	Y	N	20	10		Africa	Island	I. Tropical (equatorial)	S	OLD	50.73	-9.33	1.88	1116.01	98.03	1.5	uninhabited	0	0	0	uncolonized	uncolonized	26.3	1163.5	1265.5	0.9194
755	CHL	Chaparal	Y	N	Y	N	85	8		Southern America	Continent	III. Subtropical (arid)	S	NEW	-69.46	-26.26	28550.5			1464.92	18564.7	0	0	1.21508			10.14	28.27	1096.25	0.0258
756	TGO	Togo	Y	Y	Y	Y	3003	63	3	Africa	Continent	I. Tropical (equatorial)	N	OLD	0.97	8.54	55956.2			156.86	725.43	24551.3	0.4388	101.894			26.77	1192.15	1819.2	0.6553
757	THA	Thailand	Y	Y	Y	Y	11625	252	35	Asia Tropical	Continent	II. Tropical (savanna)	N	OLD	101.01	15.11	513521			290.84	8065.57	189850	0.3697	126.71			26.11	1489.07	1680.5	0.8861
758	TON	Tonga	Y	Y	Y	Y	451	301	63	Pacific Islands	Island	I. Tropical (equatorial)	S	NEW	-174.82	-19.86	763.42	3099.62	2443.53	95.94	3552.6	161.44	0.2115	128.37	-4000	-210	23.97	1838.71	1222.07	1.5046
759	TUN	Tunisia	Y	Y	Y	Y	3573	225	8	Africa	Continent	IV. Mediterranean	N	OLD	9.57	34.1	156558			224.75	5667.38	31204.2	0.1993	65.638			19.13	223.8	1452.43	0.1541
760	TWN	Taiwan	Y	Y	Y	Y	3875	607	54	Asia Temperate	Island	V. Warm temperate	N	OLD	120.96	23.75	36021.2	130	130	846.09	26693	7601.46	0.211	623.439	-6000	-165	19.07	2524.54	1141.3	2.212
761	TZA	Tanzania	Y	Y	Y	Y	10008	157	28	Africa	Continent	II. Tropical (savanna)	S	OLD	34.82	-6.29	938450			468.29	1177.7	99670.8	0.1062	40.6411			22.49	978.32	1632.72	0.5992
762	UGA	Uganda	Y	Y	Y	Y	4848	152	25	Africa	Continent	II. Tropical (savanna)	N	OLD	32.38	1.28	244557			280.28	963.93	72037	0.2946	123.745			22.48	1194.51	1727.58	0.6914
763	UKR	Ukraine	N	Y	N	Y	2130	626	13	Europe	Continent	VI. Nemoral	N	OLD	31.41	49.02	595741			150.78	5889.9	332685	0.5584	77.7181			8.08	569.07	788.64	0.7216
764	URY	Uruguay	Y	Y	Y	Y	2253	378	65	Southern America	Continent	V. Warm temperate	S	NEW	-56.02	-32.8	177345			67.25	8618.89	14019.1	0.079	19.4395			17.52	1220	1342.25	0.9089
765	USA	Alaska	Y	Y	Y	Y	1432	288	24	Northern America	Continent	VIII. Cold temperate (boreal)	N	NEW	-153.38	64.83	1.31141e+06			399.66	45826	230.05	0.0002	0.436502			-6.06	375.43	404.24	0.9287
766	USA	Alabama	Y	Y	Y	Y	3148	1125	92	Northern America	Continent	VI. Nemoral	N	NEW	-86.83	32.79	134385			91.15	34711	18061.9	0.1344	31.291			16.97	1445.82	1394.63	1.0367
767	USA	Arkansas	Y	Y	Y	Y	2244	706	65	Northern America	Continent	VI. Nemoral	N	NEW	-92.44	34.9	137517			135.78	33987	40747.2	0.2963	17.7898			15.69	1263.36	1322.3	0.9554
768	USA	Arizona	Y	Y	Y	Y	3749	644	82	Northern America	Continent	III. Subtropical (arid)	N	NEW	-111.66	34.3	294322			626.31	35783	5534.61	0.0188	12.96			15.01	320.76	1474.01	0.2176
769	USA	California	Y	Y	Y	Y	5647	1753	209	Northern America	Continent	IV. Mediterranean	N	NEW	-119.61	37.24	409756			738.92	44046	42248.8	0.1031	75.5848			13.62	545.65	1321.57	0.4129
770	USA	Colorado	Y	Y	Y	Y	2781	588	65	Northern America	Continent	VII. Arid temperate (continental)	N	NEW	-105.53	39	271033			688.4	43819	45926	0.1694	12.6497			6.4	434.24	1085.33	0.4001
771	USA	Connecticut	Y	Y	Y	Y	1864	1109	100	Northern America	Continent	VI. Nemoral	N	NEW	-72.73	41.63	12840.3			103.1	56193	757.08	0.059	266.42			9.18	1212.95	968.2	1.2528
772	USA	Washington DC	Y	Y	Y	Y	1321	551	8	Northern America	Continent	VI. Nemoral	N	NEW	-77.02	38.91	166.07			32.3	73257.3	0	0	3605.48			13.02	1040.69	1127.98	0.9226
773	USA	Delaware	Y	Y	Y	Y	1707	748	56	Northern America	Continent	VI. Nemoral	N	NEW	-75.51	39	5071.44			19.07	41541	1843.91	0.3636	136.703			12.69	1094.33	1087.14	1.0066
774	USA	Florida	Y	Y	Y	Y	3440	1473	167	Northern America	Continent	V. Warm temperate	N	NEW	-82.48	28.66	146002			17.38	39587	14758.7	0.1011	92.2213			21.3	1348.69	1502.6	0.8976
775	USA	Georgia	Y	Y	Y	Y	3181	945	79	Northern America	Continent	VI. Nemoral	N	NEW	-83.45	32.66	152385			144.56	35999	25123.9	0.1649	44.2425			17.44	1283.19	1403.43	0.9143
776	USA	Hawaii	Y	Y	Y	Y	1586	1488	53	Pacific Islands	Island	I. Tropical (equatorial)	N	NEW	-156.35	20.25	16850.1	3727.76	3727.76	867.42	43047	1089.86	0.0647	68.4469	-1000	-237	18.39	1694.01	1239.79	1.3664
777	USA	Iowa	Y	Y	Y	Y	1691	624	55	Northern America	Continent	VI. Nemoral	N	NEW	-93.5	42.08	145277			65.77	39409	108963	0.75	19.8914			8.72	839.18	1010.23	0.8307
778	USA	Idaho	Y	Y	Y	Y	2500	615	54	Northern America	Continent	VII. Arid temperate (continental)	N	NEW	-114.65	44.39	216253			512.2	33046	27014.2	0.1249	4.8449			4.98	485.06	969.13	0.5005
779	USA	Illinois	Y	Y	Y	Y	2355	1050	62	Northern America	Continent	VI. Nemoral	N	NEW	-89.15	40.12	150173			39.53	43554	98732.7	0.6575	79.2143			10.9	971.08	1077.63	0.9011
780	USA	Indiana	Y	Y	Y	Y	2120	813	57	Northern America	Continent	VI. Nemoral	N	NEW	-86.29	39.91	94762.3			50.51	35205	53818.3	0.5679	60.8874			10.8	1030.78	1077.37	0.9568
781	USA	Johnston Island	Y	Y	Y	N	3	24	5	Pacific Islands	Island	I. Tropical (equatorial)	N	NEW	-169.53	16.74	5.51	4000	900	2.05	uninhabited	0	0	0	uncolonized	-157	26.19	637.33	1116.11	0.571
782	USA	Kansas	Y	Y	Y	Y	1794	543	66	Northern America	Continent	VI. Nemoral	N	NEW	-98.37	38.48	211983			248.8	40381	126675	0.5976	12.1633			12.38	705.64	1235.33	0.5712
783	USA	Kentucky	Y	Y	Y	Y	2143	839	62	Northern America	Continent	VI. Nemoral	N	NEW	-85.29	37.53	104140			109.54	33480	36014.6	0.3458	36.8285			12.92	1222.43	1193.49	1.0242
784	USA	Louisiana	Y	Y	Y	Y	2451	927	87	Northern America	Continent	VI. Nemoral	N	NEW	-92.02	31.08	119571			30.53	38373	22806.5	0.1907	36.7291			18.91	1465.26	1407.83	1.0408
785	USA	Massachusetts	Y	Y	Y	Y	2015	1496	80	Northern America	Continent	VI. Nemoral	N	NEW	-71.81	42.26	21067.9			161.12	53152	859.02	0.0408	297.197			8.42	1167.3	940.99	1.2405
786	USA	Maryland	Y	Y	Y	Y	2343	1176	66	Northern America	Continent	VI. Nemoral	N	NEW	-76.8	39.05	25915.7			199.53	50789	6577.43	0.2538	192.01			12.18	1075.28	1095.5	0.9815
787	USA	Maine	Y	Y	Y	Y	1686	889	52	Northern America	Continent	VI. Nemoral	N	NEW	-69.23	45.39	84386.1			170.75	38087	2025.36	0.024	15.1436			4.73	1070.25	822.34	1.3015
788	USA	Michigan	Y	Y	Y	Y	2120	1082	82	Northern America	Continent	VI. Nemoral	N	NEW	-85.74	44.88	250776			77.46	35965	33254	0.1326	38.5748			6.33	811.73	858.91	0.9451
789	USA	Minnesota	Y	Y	Y	Y	1819	613	67	Northern America	Continent	VI. Nemoral	N	NEW	-94.2	46.35	225002			73.09	44340	92618.8	0.4116	20.2362			4.74	674.38	866.15	0.7786
790	USA	Missouri	Y	Y	Y	Y	2139	891	61	Northern America	Continent	VI. Nemoral	N	NEW	-92.49	38.37	180414			77.11	38125	78523.4	0.4352	29.5174			12.43	1040.16	1178.92	0.8823
791	USA	Mississippi	Y	Y	Y	Y	2516	795	80	Northern America	Continent	VI. Nemoral	N	NEW	-89.67	32.76	123924			41.08	32190	29677.7	0.2395	21.6097			17.33	1453.9	1392.36	1.0442
792	USA	Montana	Y	Y	Y	Y	2269	584	66	Northern America	Continent	VII. Arid temperate (continental)	N	NEW	-109.64	47.03	379495			499.44	36316	71860.8	0.1894	2.1913			5.14	417.39	936.57	0.4457
793	USA	North Carolina	Y	Y	Y	Y	2963	1106	89	Northern America	Continent	VI. Nemoral	N	NEW	-79.39	35.55	127892			318.13	36268	22418	0.1753	53.9394			14.76	1260.43	1255.74	1.0037
794	USA	North Dakota	Y	Y	Y	Y	1152	340	36	Northern America	Continent	VI. Nemoral	N	NEW	-100.46	47.45	182562			150.68	44435	115048	0.6302	3.64151			4.62	437.51	904.92	0.4835
795	USA	Nebraska	Y	Y	Y	Y	1555	486	51	Northern America	Continent	VI. Nemoral	N	NEW	-99.79	41.53	200135			305.09	40958	92294.2	0.4612	8.20757			9.18	576.34	1111.04	0.5187
796	USA	New Hampshire	Y	Y	Y	Y	1621	678	64	Northern America	Continent	VI. Nemoral	N	NEW	-71.58	43.69	24194.3			224.15	45272	572.48	0.0237	47.7137			5.8	1130.69	892.11	1.2674
797	USA	Navassa	Y	N	Y	N	147	30		Southern America	Island	II. Tropical (savanna)	N	NEW	-75.01	18.4	5.17	748.39	54.97	33	uninhabited	0	0	0	uncolonized	uncolonized	26.37	1682.33	1472.57	1.1424
798	USA	New Jersey	Y	Y	Y	Y	2145	1174	73	Northern America	Continent	VI. Nemoral	N	NEW	-74.66	40.19	19713.4			90.46	52981	2446.96	0.1241	408.088			11.15	1156.74	1044.08	1.1079
799	USA	New Mexico	Y	Y	Y	Y	3514	558	70	Northern America	Continent	III. Subtropical (arid)	N	NEW	-106.11	34.42	315099			456.24	34543	9220.25	0.0293	5.00395			11.51	353.69	1362.62	0.2596
800	USA	Nevada	Y	Y	Y	Y	2947	431	73	Northern America	Continent	VII. Arid temperate (continental)	N	NEW	-116.65	39.36	286612			420.01	38269	3304.95	0.0115	4.36392			9.16	249.17	1205.02	0.2068
801	USA	New York	Y	Y	Y	Y	2421	1598	70	Northern America	Continent	VI. Nemoral	N	NEW	-75.7	43	136923			200.69	50347	18168.3	0.1327	136.739			7.12	1029.91	900.18	1.1441
802	USA	Ohio	Y	Y	Y	Y	2135	1137	64	Northern America	Continent	VI. Nemoral	N	NEW	-82.71	40.42	116428			58.21	37465	47572.2	0.4086	96.9579			10.14	969.78	1038.87	0.9335
803	USA	Oklahoma	Y	Y	Y	Y	2477	558	62	Northern America	Continent	VI. Nemoral	N	NEW	-97.51	35.58	181141			233.95	36664	57696	0.3185	18.0722			15.38	865	1345.19	0.643
804	USA	Oregon	Y	Y	Y	Y	3288	1118	93	Northern America	Continent	VI. Nemoral	N	NEW	-120.54	43.94	251315			535.19	37625	20877.5	0.0831	11.7701			7.61	779.47	1010.51	0.7714
805	USA	Pennsylvania	Y	Y	Y	Y	2332	1404	83	Northern America	Continent	VI. Nemoral	N	NEW	-77.84	40.9	119357			164.71	42067	20721.1	0.1736	103.599			8.86	1057.63	997.62	1.0602
806	USA	Rhode Island	Y	Y	Y	Y	2877	695	45	Northern America	Continent	VI. Nemoral	N	NEW	-71.56	41.68	2735.74			52.21	43508	57.04	0.0208	381.728			9.5	1201.26	938.83	1.2795
807	USA	South Carolina	Y	Y	Y	Y	2810	968	76	Northern America	Continent	VI. Nemoral	N	NEW	-80.9	33.92	80506.5			101.18	33631	12084.9	0.1501	45.0724			16.84	1237.58	1360.59	0.9096
808	USA	South Dakota	Y	Y	Y	Y	1532	367	46	Northern America	Continent	VI. Nemoral	N	NEW	-100.22	44.44	198721			256.91	40943	80600.8	0.4056	3.64498			7.36	484.43	1026.12	0.4721
809	USA	Tennessee	Y	Y	Y	Y	2415	725	83	Northern America	Continent	VI. Nemoral	N	NEW	-86.35	35.85	108971			184.36	36179	30316.5	0.2782	46.5783			13.97	1357.01	1252.43	1.0835
810	USA	Texas	Y	Y	Y	Y	4689	1025	137	Northern America	Continent	III. Subtropical (arid)	N	NEW	-99.36	31.5	684942			420.28	39107	141903	0.2072	25.8093			18.1	693.51	1496.09	0.4635
811	USA	Utah	Y	Y	Y	Y	3043	644	59	Northern America	Continent	VII. Arid temperate (continental)	N	NEW	-111.67	39.33	219982			477.63	33688	8228.68	0.0374	8.15058			8.2	318.44	1142.59	0.2787
812	USA	Virginia	Y	Y	Y	Y	2704	1065	87	Northern America	Continent	VI. Nemoral	N	NEW	-78.84	37.52	103750			287.83	45862	17012.1	0.164	62.0645			12.67	1090.11	1172.04	0.9301
813	USA	Virgin Island	Y	Y	Y	Y	1060	284	61	Southern America	Island	II. Tropical (savanna)	N	NEW	-64.71	18.14	531.52	726.06	57.67	81.48	41376	12.6	0.0237	92.3277	-4000	-395	26.1	1119.91	1340.95	0.8352
814	USA	Vermont	Y	Y	Y	Y	1619	780	62	Northern America	Continent	VI. Nemoral	N	NEW	-72.66	44.08	24712.7			196.42	41580	2371.48	0.096	23.6988			5.49	1078.78	864.09	1.2485
815	USA	Washington	Y	Y	Y	Y	2624	1083	140	Northern America	Continent	VI. Nemoral	N	NEW	-120.43	47.39	174250			485.83	44123	31549.5	0.1811	29.0662			7.56	1023.82	884.48	1.1575
816	USA	Wisconsin	Y	Y	Y	Y	1926	857	56	Northern America	Continent	VI. Nemoral	N	NEW	-89.74	44.64	169729			95.01	39602	40774.6	0.2402	29.9941			6.14	808.25	891.54	0.9066
817	USA	West Virginia	Y	Y	Y	Y	1946	774	56	Northern America	Continent	VI. Nemoral	N	NEW	-80.61	38.64	62504.6			256.75	33196	5036.74	0.0806	29.8615			10.54	1142.7	1104.7	1.0344
818	USA	Wyoming	Y	Y	Y	Y	2297	418	43	Northern America	Continent	VII. Arid temperate (continental)	N	NEW	-107.54	43	253511			498.8	46581	11722.2	0.0462	1.86204			4.71	356.55	970.72	0.3673
819	VCT	Saint Vincent	Y	N	Y	N	1134	81		Southern America	Island	II. Tropical (savanna)	N	NEW	-61.19	13.25	348.62	275	41.56	237.21	6233	56.95	0.1634	227.896	-1700	-296	24.39	2389.1	1422.56	1.6794
820	VEN	Venezuela	Y	Y	Y	Y	15820	101	36	Southern America	Continent	I. Tropical (equatorial)	N	NEW	-66.18	7.12	909729			452.66	8124.9	33840.1	0.0372	28.673			25.6	1942.62	1696.49	1.1451
821	WSM	Fanuatapu	Y	N	Y	N	56	18		Pacific Islands	Island	I. Tropical (equatorial)	S	NEW	-171.4	-14.01	0.12	3961.87	1.4	0	uninhabited	0	0	0	-17000	uncolonized	26.7	3852	1261	3.0547
822	WSM	Namua	Y	N	Y	N	129	59		Pacific Islands	Island	I. Tropical (equatorial)	S	NEW	-171.42	-14.02	0.26	3877.07	1.36	0	uninhabited	0	0	0	-3000	uncolonized	26.7	3852	1261	3.0547
823	WSM	Nuulua	Y	N	Y	N	79	16		Pacific Islands	Island	I. Tropical (equatorial)	S	NEW	-171.41	-14.07	0.37	3957.04	1.3	21.5	uninhabited	0	0	0	-3500	uncolonized	26.7	3807	1255	3.0335
824	WSM	Nuutele	Y	N	Y	N	153	46		Pacific Islands	Island	I. Tropical (equatorial)	S	NEW	-171.42	-14.06	1.27	3913.63	1.47	1	uninhabited	0	0	0	-3500	uncolonized	26.7	3803	1254.5	3.0315
825	YEM	Yemen	Y	Y	Y	Y	2559	62	8	Asia Temperate	Continent	III. Subtropical (arid)	N	OLD	47.6	15.9	453516			562.51	1357.8	16105.2	0.0355	48.9768			22.97	113.12	1683.27	0.0672
826	ZAF	Eastern Cape	Y	N	Y	N	7525	601		Africa	Continent	II. Tropical (savanna)	S	OLD	26.47	-32.14	170115			513.88	6975.41	12225.1	0.0719	35.3158			15.81	584.4	1352.91	0.432
827	ZAF	Free State	Y	N	Y	N	3096	342		Africa	Continent	II. Tropical (savanna)	S	OLD	26.86	-28.61	129990			177.5	6721	25671.7	0.1975	19.5088			15.65	580.06	1508.53	0.3845
828	ZAF	Gauteng	Y	N	Y	N	2584	443		Africa	Continent	II. Tropical (savanna)	S	OLD	28.21	-26.05	18631.6			157.95	8659.27	3743.07	0.2009	346.633			16.51	688.36	1506.98	0.4568
829	ZAF	KwaZulu Natal	Y	N	Y	N	7122	610		Africa	Continent	II. Tropical (savanna)	S	OLD	30.72	-28.71	92709.2			571.09	5835.86	19868.3	0.2143	85.8116			17.84	867.57	1382.07	0.6277
830	ZAF	Limpopo	Y	N	Y	N	4866	372		Africa	Continent	II. Tropical (savanna)	S	OLD	29.31	-23.74	122679			323.63	8659.27	34220.6	0.2789	38.3179			20.15	586.4	1638.66	0.3579
831	ZAF	Mpumalanga	Y	N	Y	N	5275	450		Africa	Continent	II. Tropical (savanna)	S	OLD	30.24	-25.87	78144.9			503.14	8659.27	26499	0.3391	33.7068			17.08	775.26	1474.48	0.5258
832	ZAF	Northern Cape	Y	N	Y	N	5517	265		Africa	Continent	III. Subtropical (arid)	S	OLD	21.35	-29.53	362330			289.31	6975.41	5606.52	0.0155	1.98982			17.55	236.22	1632.9	0.1447
833	ZAF	North West	Y	N	Y	N	2354	302		Africa	Continent	II. Tropical (savanna)	S	OLD	25.34	-26.32	116290			159.01	8659.27	18888.5	0.1624	28.2517			18.11	511.65	1650.03	0.3101
834	ZAF	Prince Edward Island Group	Y	Y	Y	Y	21	3	0	Antarctica	Island	VI. Nemoral	S	NEW	37.77	-46.87	336.71	1732.72	1732.72	621	uninhabited	0	0	0	uncolonized	-67	4.16	2487.4
835	ZAF	Western Cape	Y	N	Y	N	1337	551		Africa	Continent	IV. Mediterranean	S	OLD	20.61	-33.01	129053			419.75	6975.41	9898.11	0.0767	26.4827			16.19	362.86	1402.18	0.2588
836	ESP	Spain mainland	Y	Y	Y	Y	5050	454	61	Europe	Continent	IV. Mediterranean	N	OLD	-3.56	40.39	494029			398.35	27332	180466	0.3653	74.5244			13.02	612.93	1053.15	0.582
837	PRT	Portugal mainland	Y	Y	Y	Y	2367	254	31	Europe	Continent	IV. Mediterranean	N	OLD	-7.98	39.65	88951.2			258.04	19785.7	22945.3	0.258	101.845			15	842.6	1062.01	0.7934
838	FRA	France mainland	Y	Y	Y	Y	3382	716	69	Europe	Continent	VI. Nemoral	N	OLD	2.46	46.62	540020			423.91	31299.3	193017	0.3574	107.683			10.43	817.72	839.16	0.9745
